# Supplementary material for: The unstable evolutionary position of Korarchaeota and its relationship with other TACK and Asgard archaea
Source: mLife. 2022 Jun 1;1(2):218–22. doi: 10.1002/mlf2.12020 (PMC10989867; doi:10.1002/mlf2.12020)
Supplement: Supplementary file 6 — Supporting information. [file MLF2-1-218-s006.xlsx]

## Sheet: Supplementary Table 1
Supplementary Table 1 Genomes used from this study
Genome accession	classification used for marker ranking	NCBI taxonomy on Figure 1 (NA: not available)	Used in marker ranking
GCA_002010885.1	Baldrarchaeota;Baldrarchaeota;Baldrarchaeota;Baldrarchaeota;Baldrarchaeota;Baldrarchaeota	Baldrarchaeota	YES
GCA_002011055.1	Baldrarchaeota;Baldrarchaeota;Baldrarchaeota;Baldrarchaeota;Baldrarchaeota;Baldrarchaeota	Baldrarchaeota	YES
GCA_016840465.1	Baldrarchaeota;Baldrarchaeota;Baldrarchaeota;Baldrarchaeota;Baldrarchaeota;Baldrarchaeota	Baldrarchaeota	YES
GCA_019056775.1	Baldrarchaeota;Baldrarchaeota;Baldrarchaeota;Baldrarchaeota;Baldrarchaeota;Baldrarchaeota	Baldrarchaeota	YES
GCA_011040635.1	Baldrarchaeota;Baldrarchaeota;Baldrarchaeota;Baldrarchaeota;Baldrarchaeota;Baldrarchaeota	Baldrarchaeota	YES
GCA_016840485.1	Baldrarchaeota;Baldrarchaeota;Baldrarchaeota;Baldrarchaeota;Baldrarchaeota;Baldrarchaeota	Baldrarchaeota	YES
GCA_019056805.1	Baldrarchaeota;Baldrarchaeota;Baldrarchaeota;Baldrarchaeota;Baldrarchaeota;Baldrarchaeota	Baldrarchaeota	YES
LMSG_G000000622.1	Baldrarchaeota;Baldrarchaeota;Baldrarchaeota;Baldrarchaeota;Baldrarchaeota;Baldrarchaeota	Baldrarchaeota	YES
GCA_016292335.1	Borrarchaeota;Borrarchaeota;Borrarchaeota;Borrarchaeota;Borrarchaeota;Borrarchaeota	Borrarchaeota	YES
GCA_019056845.1	Borrarchaeota;Borrarchaeota;Borrarchaeota;Borrarchaeota;Borrarchaeota;Borrarchaeota	Borrarchaeota	YES
GCA_019058475.1	Borrarchaeota;Borrarchaeota;Borrarchaeota;Borrarchaeota;Borrarchaeota;Borrarchaeota	Borrarchaeota	YES
GCA_016294945.1	Borrarchaeota;Borrarchaeota;Borrarchaeota;Borrarchaeota;Borrarchaeota;Borrarchaeota	Borrarchaeota	YES
GCA_016294985.1	Borrarchaeota;Borrarchaeota;Borrarchaeota;Borrarchaeota;Borrarchaeota;Borrarchaeota	Borrarchaeota	YES
GCA_016840315.1	Borrarchaeota;Borrarchaeota;Borrarchaeota;Borrarchaeota;Borrarchaeota;Borrarchaeota	Borrarchaeota	YES
GCA_016840515.1	Borrarchaeota;Borrarchaeota;Borrarchaeota;Borrarchaeota;Borrarchaeota;Borrarchaeota	Borrarchaeota	YES
GCA_016840645.1	Borrarchaeota;Borrarchaeota;Borrarchaeota;Borrarchaeota;Borrarchaeota;Borrarchaeota	Borrarchaeota	YES
GCA_019057385.1	Borrarchaeota;Borrarchaeota;Borrarchaeota;Borrarchaeota;Borrarchaeota;Borrarchaeota	Borrarchaeota	YES
GCA_019058535.1	Borrarchaeota;Borrarchaeota;Borrarchaeota;Borrarchaeota;Borrarchaeota;Borrarchaeota	Borrarchaeota	YES
GCA_001515205.2	d__Archaea;p__Hadarchaeota;c__Hadarchaeia;o__Hadarchaeales;f__Hadarchaeaceae;g__Hadarchaeum;s__Hadarchaeum yellowstonense	NA	YES
GCA_000504205.1	d__Archaea;p__Halobacteriota;c__Methanosarcinia;o__Methanosarcinales;f__Methanosarcinaceae;g__Methanolobus;s__Methanolobus tindarius	NA	YES
GCA_002011125.1	d__Archaea;p__Hydrothermarchaeota;c__Hydrothermarchaeia;o__Hydrothermarchaeales;f__Hydrothermarchaeaceae;g__Hydrothermarchaeum;s__Hydrothermarchaeum profundi	NA	YES
GCA_000246985.3	d__Archaea;p__Methanobacteriota;c__Thermococci;o__Thermococcales;f__Thermococcaceae;g__Thermococcus_A;s__Thermococcus_A litoralis	NA	YES
GCA_000404225.1	d__Archaea;p__Thermoplasmatota;c__Thermoplasmata;o__Methanomassiliicoccales;f__Methanomassiliicoccaceae;g__Methanomassiliicoccus_A;s__Methanomassiliicoccus_A intestinalis	NA	YES
GCA_001915065.1	d__Archaea;p__Thermoproteota;c__Bathyarchaeia;o__40CM-2-53-6;f__40CM-2-53-6;g__40CM-2-53-6;s__40CM-2-53-6 sp001915065	Bathyarchaeota	YES
GCA_001918745.1	d__Archaea;p__Thermoproteota;c__Bathyarchaeia;o__40CM-2-53-6;f__40CM-2-53-6;g__40CM-2-53-6;s__40CM-2-53-6 sp001918745	Bathyarchaeota	YES
GCA_001918765.1	d__Archaea;p__Thermoproteota;c__Bathyarchaeia;o__40CM-2-53-6;f__40CM-2-53-6;g__40CM-2-53-6;s__40CM-2-53-6 sp001918765	Bathyarchaeota	YES
GCA_001919285.1	d__Archaea;p__Thermoproteota;c__Bathyarchaeia;o__40CM-2-53-6;f__40CM-2-53-6;g__40CM-2-53-6;s__40CM-2-53-6 sp001919285	Bathyarchaeota	YES
GCA_002495485.1	d__Archaea;p__Thermoproteota;c__Bathyarchaeia;o__40CM-2-53-6;f__40CM-2-53-6;g__40CM-2-53-6;s__40CM-2-53-6 sp002495485	Bathyarchaeota	YES
GCA_005881615.1	d__Archaea;p__Thermoproteota;c__Bathyarchaeia;o__40CM-2-53-6;f__40CM-2-53-6;g__40CM-2-53-6;s__40CM-2-53-6 sp005881615	Bathyarchaeota	YES
GCA_005881695.1	d__Archaea;p__Thermoproteota;c__Bathyarchaeia;o__40CM-2-53-6;f__40CM-2-53-6;g__40CM-2-53-6;s__40CM-2-53-6 sp005881695	Bathyarchaeota	YES
GCA_005882895.1	d__Archaea;p__Thermoproteota;c__Bathyarchaeia;o__40CM-2-53-6;f__40CM-2-53-6;g__40CM-2-53-6;s__40CM-2-53-6 sp005882895	Bathyarchaeota	YES
GCA_005882905.1	d__Archaea;p__Thermoproteota;c__Bathyarchaeia;o__40CM-2-53-6;f__40CM-2-53-6;g__40CM-2-53-6;s__40CM-2-53-6 sp005882905	Bathyarchaeota	YES
GCA_005882955.1	d__Archaea;p__Thermoproteota;c__Bathyarchaeia;o__40CM-2-53-6;f__40CM-2-53-6;g__40CM-2-53-6;s__40CM-2-53-6 sp005882955	Bathyarchaeota	YES
GCA_005883075.1	d__Archaea;p__Thermoproteota;c__Bathyarchaeia;o__40CM-2-53-6;f__40CM-2-53-6;g__40CM-2-53-6;s__40CM-2-53-6 sp005883075	Bathyarchaeota	YES
GCA_005883085.1	d__Archaea;p__Thermoproteota;c__Bathyarchaeia;o__40CM-2-53-6;f__40CM-2-53-6;g__40CM-2-53-6;s__40CM-2-53-6 sp005883085	Bathyarchaeota	YES
GCA_005883695.1	d__Archaea;p__Thermoproteota;c__Bathyarchaeia;o__40CM-2-53-6;f__40CM-2-53-6;g__40CM-2-53-6;s__40CM-2-53-6 sp005883695	Bathyarchaeota	YES
GCA_005884195.1	d__Archaea;p__Thermoproteota;c__Bathyarchaeia;o__40CM-2-53-6;f__40CM-2-53-6;g__40CM-2-53-6;s__40CM-2-53-6 sp005884195	Bathyarchaeota	YES
GCA_005884605.1	d__Archaea;p__Thermoproteota;c__Bathyarchaeia;o__40CM-2-53-6;f__40CM-2-53-6;g__40CM-2-53-6;s__40CM-2-53-6 sp005884605	Bathyarchaeota	YES
GCA_005888635.1	d__Archaea;p__Thermoproteota;c__Bathyarchaeia;o__40CM-2-53-6;f__40CM-2-53-6;g__40CM-2-53-6;s__40CM-2-53-6 sp005888635	Bathyarchaeota	YES
GCA_005888745.1	d__Archaea;p__Thermoproteota;c__Bathyarchaeia;o__40CM-2-53-6;f__40CM-2-53-6;g__40CM-2-53-6;s__40CM-2-53-6 sp005888745	Bathyarchaeota	YES
GCA_005888755.1	d__Archaea;p__Thermoproteota;c__Bathyarchaeia;o__40CM-2-53-6;f__40CM-2-53-6;g__40CM-2-53-6;s__40CM-2-53-6 sp005888755	Bathyarchaeota	YES
GCA_005888675.1	d__Archaea;p__Thermoproteota;c__Bathyarchaeia;o__40CM-2-53-6;f__40CM-2-53-6;g__BA-13;s__BA-13 sp005888675	Bathyarchaeota	YES
GCA_005888695.1	d__Archaea;p__Thermoproteota;c__Bathyarchaeia;o__40CM-2-53-6;f__40CM-2-53-6;g__BA-13;s__BA-13 sp005888695	Bathyarchaeota	YES
GCA_005888735.1	d__Archaea;p__Thermoproteota;c__Bathyarchaeia;o__40CM-2-53-6;f__40CM-2-53-6;g__BA-19;s__BA-19 sp005888735	Bathyarchaeota	YES
GCA_011338225.1	d__Archaea;p__Thermoproteota;c__Bathyarchaeia;o__40CM-2-53-6;f__DTDX01;g__DTDX01;s__DTDX01 sp011338225	Bathyarchaeota	YES
GCA_011369655.1	d__Archaea;p__Thermoproteota;c__Bathyarchaeia;o__40CM-2-53-6;f__DTDX01;g__DTDX01;s__DTDX01 sp011369655	Bathyarchaeota	YES
GCA_011389385.1	d__Archaea;p__Thermoproteota;c__Bathyarchaeia;o__40CM-2-53-6;f__DTGE01;g__DTGE01;s__DTGE01 sp011389385	Bathyarchaeota	YES
GCA_011358085.1	d__Archaea;p__Thermoproteota;c__Bathyarchaeia;o__40CM-2-53-6;f__DTGE01;g__DTOY01;s__DTOY01 sp011358085	Bathyarchaeota	YES
GCA_001768965.1	d__Archaea;p__Thermoproteota;c__Bathyarchaeia;o__40CM-2-53-6;f__FEN-987;g__FEN-987;s__FEN-987 sp001768965	Bathyarchaeota	YES
GCA_003152955.1	d__Archaea;p__Thermoproteota;c__Bathyarchaeia;o__40CM-2-53-6;f__FEN-987;g__FEN-987;s__FEN-987 sp003152955	Bathyarchaeota	YES
GCA_011355205.1	d__Archaea;p__Thermoproteota;c__Bathyarchaeia;o__40CM-2-53-6;f__RBG-13-38-9;g__DTMT01;s__DTMT01 sp011355205	Bathyarchaeota	YES
GCA_001775955.1	d__Archaea;p__Thermoproteota;c__Bathyarchaeia;o__40CM-2-53-6;f__RBG-13-38-9;g__RBG-13-38-9;s__RBG-13-38-9 sp001775955	Bathyarchaeota	YES
GCA_007050885.1	d__Archaea;p__Thermoproteota;c__Bathyarchaeia;o__40CM-2-53-6;f__RBG-13-38-9;g__RBG-13-38-9;s__RBG-13-38-9 sp007050885	Bathyarchaeota	YES
GCA_001593865.1	d__Archaea;p__Thermoproteota;c__Bathyarchaeia;o__B24;f__B24;g__B24;s__B24 sp001593865	Bathyarchaeota	YES
GCA_011361905.1	d__Archaea;p__Thermoproteota;c__Bathyarchaeia;o__B24;f__B24;g__DTBU01;s__DTBU01 sp011361905	Bathyarchaeota	YES
GCA_011366665.1	d__Archaea;p__Thermoproteota;c__Bathyarchaeia;o__B24;f__B24;g__DTBU01;s__DTBU01 sp011366665	Bathyarchaeota	YES
GCA_011369595.1	d__Archaea;p__Thermoproteota;c__Bathyarchaeia;o__B24;f__B24;g__DTBU01;s__DTBU01 sp011369595	Bathyarchaeota	YES
GCA_011374155.1	d__Archaea;p__Thermoproteota;c__Bathyarchaeia;o__B24;f__B24;g__DTBU01;s__DTBU01 sp011374155	Bathyarchaeota	YES
GCA_011367275.1	d__Archaea;p__Thermoproteota;c__Bathyarchaeia;o__B24;f__DRYS01;g__DRYS01;s__DRYS01 sp011367275	Bathyarchaeota	YES
GCA_011375775.1	d__Archaea;p__Thermoproteota;c__Bathyarchaeia;o__B24;f__DRYS01;g__DRYS01;s__DRYS01 sp011375775	Bathyarchaeota	YES
GCA_001593855.1	d__Archaea;p__Thermoproteota;c__Bathyarchaeia;o__B25;f__B25;g__B25;s__B25 sp001593855	Bathyarchaeota	YES
GCA_003662305.1	d__Archaea;p__Thermoproteota;c__Bathyarchaeia;o__B25;f__B25;g__B25;s__B25 sp003662305	Bathyarchaeota	YES
GCA_003662485.1	d__Archaea;p__Thermoproteota;c__Bathyarchaeia;o__B25;f__B25;g__B25;s__B25 sp003662485	Bathyarchaeota	YES
GCA_003662515.1	d__Archaea;p__Thermoproteota;c__Bathyarchaeia;o__B25;f__B25;g__B25;s__B25 sp003662515	Bathyarchaeota	YES
GCA_002254975.1	d__Archaea;p__Thermoproteota;c__Bathyarchaeia;o__B25;f__B25;g__EX4484-218;s__EX4484-218 sp002254975	Bathyarchaeota	YES
GCA_003661965.1	d__Archaea;p__Thermoproteota;c__Bathyarchaeia;o__B25;f__B25;g__EX4484-218;s__EX4484-218 sp003661965	Bathyarchaeota	YES
GCA_002011035.1	d__Archaea;p__Thermoproteota;c__Bathyarchaeia;o__B25;f__B25;g__JdFR-11;s__JdFR-11 sp002011035	Bathyarchaeota	YES
GCA_002490245.1	d__Archaea;p__Thermoproteota;c__Bathyarchaeia;o__B26-1;f__B24-2;g__B24-2;s__B24-2 sp002490245	Bathyarchaeota	YES
GCA_003662645.1	d__Archaea;p__Thermoproteota;c__Bathyarchaeia;o__B26-1;f__B26-1;g__B17-G17;s__B17-G17 sp003662645	Bathyarchaeota	YES
GCA_001593925.1	d__Archaea;p__Thermoproteota;c__Bathyarchaeia;o__B26-1;f__B26-1;g__B26-1;s__B26-1 sp001593925	Bathyarchaeota	YES
GCA_001593935.1	d__Archaea;p__Thermoproteota;c__Bathyarchaeia;o__B26-1;f__B26-1;g__B26-1;s__B26-1 sp001593935	Bathyarchaeota	YES
GCA_001593845.1	d__Archaea;p__Thermoproteota;c__Bathyarchaeia;o__B26-1;f__B26-1;g__B63;s__B63 sp001593845	Bathyarchaeota	YES
GCA_003601695.1	d__Archaea;p__Thermoproteota;c__Bathyarchaeia;o__B26-1;f__B26-1;g__B63;s__B63 sp003601695	Bathyarchaeota	YES
GCA_003601725.1	d__Archaea;p__Thermoproteota;c__Bathyarchaeia;o__B26-1;f__B26-1;g__B63;s__B63 sp003601725	Bathyarchaeota	YES
GCA_003661975.1	d__Archaea;p__Thermoproteota;c__Bathyarchaeia;o__B26-1;f__B26-1;g__B63;s__B63 sp003661975	Bathyarchaeota	YES
GCA_011363705.1	d__Archaea;p__Thermoproteota;c__Bathyarchaeia;o__B26-1;f__B26-1;g__DTEX01;s__DTEX01 sp011363705	Bathyarchaeota	YES
GCA_011363945.1	d__Archaea;p__Thermoproteota;c__Bathyarchaeia;o__B26-1;f__B26-1;g__DTEX01;s__DTEX01 sp011363945	Bathyarchaeota	YES
GCA_011364715.1	d__Archaea;p__Thermoproteota;c__Bathyarchaeia;o__B26-1;f__B26-1;g__DTEX01;s__DTEX01 sp011364715	Bathyarchaeota	YES
GCA_011366945.1	d__Archaea;p__Thermoproteota;c__Bathyarchaeia;o__B26-1;f__B26-1;g__DTEX01;s__DTEX01 sp011366945	Bathyarchaeota	YES
GCA_011380195.1	d__Archaea;p__Thermoproteota;c__Bathyarchaeia;o__B26-1;f__B26-1;g__DTEX01;s__DTEX01 sp011380195	Bathyarchaeota	YES
GCA_003601835.1	d__Archaea;p__Thermoproteota;c__Bathyarchaeia;o__B26-1;f__B26-1;g__PIYB01;s__PIYB01 sp003601835	Bathyarchaeota	YES
GCA_003662715.1	d__Archaea;p__Thermoproteota;c__Bathyarchaeia;o__B26-1;f__BA1;g__B1-G15;s__B1-G15 sp003662715	Bathyarchaeota	YES
GCA_001399805.1	d__Archaea;p__Thermoproteota;c__Bathyarchaeia;o__B26-1;f__BA1;g__BA1;s__BA1 sp001399805	Bathyarchaeota	YES
GCA_001399795.1	d__Archaea;p__Thermoproteota;c__Bathyarchaeia;o__B26-1;f__BA1;g__BA2;s__BA2 sp001399795	Bathyarchaeota	YES
GCA_003096235.1	d__Archaea;p__Thermoproteota;c__Bathyarchaeia;o__B26-1;f__BA1;g__BIN-L-1;s__BIN-L-1 sp003096235	Bathyarchaeota	YES
GCA_003096255.1	d__Archaea;p__Thermoproteota;c__Bathyarchaeia;o__B26-1;f__BA1;g__BIN-L-1;s__BIN-L-1 sp003096255	Bathyarchaeota	YES
GCA_004376385.1	d__Archaea;p__Thermoproteota;c__Bathyarchaeia;o__B26-1;f__BA1;g__BIN-L-1;s__BIN-L-1 sp004376385	Bathyarchaeota	YES
GCA_004376295.1	d__Archaea;p__Thermoproteota;c__Bathyarchaeia;o__B26-1;f__BA1;g__SOJZ01;s__SOJZ01 sp004376295	Bathyarchaeota	YES
GCA_004376645.1	d__Archaea;p__Thermoproteota;c__Bathyarchaeia;o__B26-1;f__SOJC01;g__SOJC01;s__SOJC01 sp004376645	Bathyarchaeota	YES
GCA_002779555.1	d__Archaea;p__Thermoproteota;c__Bathyarchaeia;o__B26-1;f__UBA233;g__20-14-0-80-47-9;s__20-14-0-80-47-9 sp002779555	Bathyarchaeota	YES
GCA_001273385.1	d__Archaea;p__Thermoproteota;c__Bathyarchaeia;o__B26-1;f__UBA233;g__AD8-1;s__AD8-1 sp001273385	Bathyarchaeota	YES
GCA_011370995.1	d__Archaea;p__Thermoproteota;c__Bathyarchaeia;o__B26-1;f__UBA233;g__DRUK01;s__DRUK01 sp011370995	Bathyarchaeota	YES
GCA_011364585.1	d__Archaea;p__Thermoproteota;c__Bathyarchaeia;o__B26-1;f__UBA233;g__DRVP01;s__DRVP01 sp011364585	Bathyarchaeota	YES
GCA_011373965.1	d__Archaea;p__Thermoproteota;c__Bathyarchaeia;o__B26-1;f__UBA233;g__DRVP01;s__DRVP01 sp011373965	Bathyarchaeota	YES
GCA_011373445.1	d__Archaea;p__Thermoproteota;c__Bathyarchaeia;o__B26-1;f__UBA233;g__DRVV01;s__DRVV01 sp011373445	Bathyarchaeota	YES
GCA_011373895.1	d__Archaea;p__Thermoproteota;c__Bathyarchaeia;o__B26-1;f__UBA233;g__DRVV01;s__DRVV01 sp011373895	Bathyarchaeota	YES
GCA_011051215.1	d__Archaea;p__Thermoproteota;c__Bathyarchaeia;o__B26-1;f__UBA233;g__DSLF01;s__DSLF01 sp011051215	Bathyarchaeota	YES
GCA_011053435.1	d__Archaea;p__Thermoproteota;c__Bathyarchaeia;o__B26-1;f__UBA233;g__DSLH01;s__DSLH01 sp011053435	Bathyarchaeota	YES
GCA_011364805.1	d__Archaea;p__Thermoproteota;c__Bathyarchaeia;o__B26-1;f__UBA233;g__DSZD01;s__DSZD01 sp011364805	Bathyarchaeota	YES
GCA_011334665.1	d__Archaea;p__Thermoproteota;c__Bathyarchaeia;o__B26-1;f__UBA233;g__DTHR01;s__DTHR01 sp011334665	Bathyarchaeota	YES
GCA_013388895.1	d__Archaea;p__Thermoproteota;c__Bathyarchaeia;o__B26-1;f__UBA233;g__JACAEI01;s__JACAEI01 sp013388895	Bathyarchaeota	YES
GCA_013388905.1	d__Archaea;p__Thermoproteota;c__Bathyarchaeia;o__B26-1;f__UBA233;g__JACAEI01;s__JACAEI01 sp013388905	Bathyarchaeota	YES
GCA_002010975.1	d__Archaea;p__Thermoproteota;c__Bathyarchaeia;o__B26-1;f__UBA233;g__JdFR-07;s__JdFR-07 sp002010975	Bathyarchaeota	YES
GCA_003601605.1	d__Archaea;p__Thermoproteota;c__Bathyarchaeia;o__B26-1;f__UBA233;g__JdFR-07;s__JdFR-07 sp003601605	Bathyarchaeota	YES
GCA_003133625.1	d__Archaea;p__Thermoproteota;c__Bathyarchaeia;o__B26-1;f__UBA233;g__PALSA-986;s__PALSA-986 sp003133625	Bathyarchaeota	YES
GCA_003141855.1	d__Archaea;p__Thermoproteota;c__Bathyarchaeia;o__B26-1;f__UBA233;g__PALSA-986;s__PALSA-986 sp003141855	Bathyarchaeota	YES
GCA_003151735.1	d__Archaea;p__Thermoproteota;c__Bathyarchaeia;o__B26-1;f__UBA233;g__PALSA-986;s__PALSA-986 sp003151735	Bathyarchaeota	YES
GCA_003164295.1	d__Archaea;p__Thermoproteota;c__Bathyarchaeia;o__B26-1;f__UBA233;g__PALSA-986;s__PALSA-986 sp003164295	Bathyarchaeota	YES
GCA_003165195.1	d__Archaea;p__Thermoproteota;c__Bathyarchaeia;o__B26-1;f__UBA233;g__PALSA-986;s__PALSA-986 sp003165195	Bathyarchaeota	YES
GCA_003589585.1	d__Archaea;p__Thermoproteota;c__Bathyarchaeia;o__B26-1;f__UBA233;g__PALSA-986;s__PALSA-986 sp003589585	Bathyarchaeota	YES
GCA_009776805.1	d__Archaea;p__Thermoproteota;c__Bathyarchaeia;o__B26-1;f__UBA233;g__PALSA-986;s__PALSA-986 sp009776805	Bathyarchaeota	YES
GCA_009778385.1	d__Archaea;p__Thermoproteota;c__Bathyarchaeia;o__B26-1;f__UBA233;g__PALSA-986;s__PALSA-986 sp009778385	Bathyarchaeota	YES
GCA_009779045.1	d__Archaea;p__Thermoproteota;c__Bathyarchaeia;o__B26-1;f__UBA233;g__PALSA-986;s__PALSA-986 sp009779045	Bathyarchaeota	YES
GCA_009781395.1	d__Archaea;p__Thermoproteota;c__Bathyarchaeia;o__B26-1;f__UBA233;g__PALSA-986;s__PALSA-986 sp009781395	Bathyarchaeota	YES
GCA_009781675.1	d__Archaea;p__Thermoproteota;c__Bathyarchaeia;o__B26-1;f__UBA233;g__PALSA-986;s__PALSA-986 sp009781675	Bathyarchaeota	YES
GCA_009783705.1	d__Archaea;p__Thermoproteota;c__Bathyarchaeia;o__B26-1;f__UBA233;g__PALSA-986;s__PALSA-986 sp009783705	Bathyarchaeota	YES
GCA_009787175.1	d__Archaea;p__Thermoproteota;c__Bathyarchaeia;o__B26-1;f__UBA233;g__PALSA-986;s__PALSA-986 sp009787175	Bathyarchaeota	YES
GCA_009787585.1	d__Archaea;p__Thermoproteota;c__Bathyarchaeia;o__B26-1;f__UBA233;g__PALSA-986;s__PALSA-986 sp009787585	Bathyarchaeota	YES
GCA_011332615.1	d__Archaea;p__Thermoproteota;c__Bathyarchaeia;o__B26-1;f__UBA233;g__PALSA-986;s__PALSA-986 sp011332615	Bathyarchaeota	YES
GCA_011367965.1	d__Archaea;p__Thermoproteota;c__Bathyarchaeia;o__B26-1;f__UBA233;g__PALSA-986;s__PALSA-986 sp011367965	Bathyarchaeota	YES
GCA_012511995.1	d__Archaea;p__Thermoproteota;c__Bathyarchaeia;o__B26-1;f__UBA233;g__PALSA-986;s__PALSA-986 sp012511995	Bathyarchaeota	YES
GCA_012513715.1	d__Archaea;p__Thermoproteota;c__Bathyarchaeia;o__B26-1;f__UBA233;g__PALSA-986;s__PALSA-986 sp012513715	Bathyarchaeota	YES
GCA_012515445.1	d__Archaea;p__Thermoproteota;c__Bathyarchaeia;o__B26-1;f__UBA233;g__PALSA-986;s__PALSA-986 sp012515445	Bathyarchaeota	YES
GCA_903901015.1	d__Archaea;p__Thermoproteota;c__Bathyarchaeia;o__B26-1;f__UBA233;g__PALSA-986;s__PALSA-986 sp903901015	Bathyarchaeota	YES
GCA_003601785.1	d__Archaea;p__Thermoproteota;c__Bathyarchaeia;o__B26-1;f__UBA233;g__PIYA01;s__PIYA01 sp003601785	Bathyarchaeota	YES
GCA_003662325.1	d__Archaea;p__Thermoproteota;c__Bathyarchaeia;o__B26-1;f__UBA233;g__PIYA01;s__PIYA01 sp003662325	Bathyarchaeota	YES
GCA_003601875.1	d__Archaea;p__Thermoproteota;c__Bathyarchaeia;o__B26-1;f__UBA233;g__PIYF01;s__PIYF01 sp003601875	Bathyarchaeota	YES
GCA_001273335.1	d__Archaea;p__Thermoproteota;c__Bathyarchaeia;o__B26-1;f__UBA233;g__SG8-32-3;s__SG8-32-3 sp001273335	Bathyarchaeota	YES
GCA_007050895.1	d__Archaea;p__Thermoproteota;c__Bathyarchaeia;o__B26-1;f__UBA233;g__SG8-32-3;s__SG8-32-3 sp007050895	Bathyarchaeota	YES
GCA_004376975.1	d__Archaea;p__Thermoproteota;c__Bathyarchaeia;o__B26-1;f__UBA233;g__SOJA01;s__SOJA01 sp004376975	Bathyarchaeota	YES
GCA_013330975.1	d__Archaea;p__Thermoproteota;c__Bathyarchaeia;o__B26-1;f__UBA233;g__UBA11855;s__UBA11855 sp11852u	Bathyarchaeota	YES
GCA_002010925.1	d__Archaea;p__Thermoproteota;c__Bathyarchaeia;o__B26-1;f__UBA233;g__UBA233;s__UBA233 sp002010925	Bathyarchaeota	YES
GCA_002507245.1	d__Archaea;p__Thermoproteota;c__Bathyarchaeia;o__B26-1;f__UBA233;g__UBA233;s__UBA233 sp002507245	Bathyarchaeota	YES
GCA_003661945.1	d__Archaea;p__Thermoproteota;c__Bathyarchaeia;o__B26-1;f__UBA233;g__UBA233;s__UBA233 sp003661945	Bathyarchaeota	YES
GCA_009889605.1	d__Archaea;p__Thermoproteota;c__Bathyarchaeia;o__B26-1;f__UBA233;g__WUQU01;s__WUQU01 sp009889605	Bathyarchaeota	YES
GCA_009889585.1	d__Archaea;p__Thermoproteota;c__Bathyarchaeia;o__B26-1;f__WUQV01;g__WUQV01;s__WUQV01 sp009889585	Bathyarchaeota	YES
GCA_003662535.1	d__Archaea;p__Thermoproteota;c__Bathyarchaeia;o__EX4484-135;f__B24-G1;g__B24-G1;s__B24-G1 sp003662535	Bathyarchaeota	YES
GCA_002255025.1	d__Archaea;p__Thermoproteota;c__Bathyarchaeia;o__EX4484-135;f__EX4484-135;g__EX4484-135;s__EX4484-135 sp002255025	Bathyarchaeota	YES
GCA_011040545.1	d__Archaea;p__Thermoproteota;c__Bathyarchaeia;o__EX4484-135;f__EX4484-135;g__EX4484-135;s__EX4484-135 sp011040545	Bathyarchaeota	YES
GCA_001775995.1	d__Archaea;p__Thermoproteota;c__Bathyarchaeia;o__RBG-16-48-13;f__RBG-16-48-13;g__RBG-16-48-13;s__RBG-16-48-13 sp001775995	Bathyarchaeota	YES
GCA_001593875.1	d__Archaea;p__Thermoproteota;c__Bathyarchaeia;o__TCS64;f__TCS64;g__B23;s__B23 sp001593875	Bathyarchaeota	YES
GCA_003662205.1	d__Archaea;p__Thermoproteota;c__Bathyarchaeia;o__TCS64;f__TCS64;g__B46-G15;s__B46-G15 sp003662205	Bathyarchaeota	YES
GCA_002726865.1	d__Archaea;p__Thermoproteota;c__Bathyarchaeia;o__TCS64;f__TCS64;g__GCA-2726865;s__GCA-2726865 sp002726865	Bathyarchaeota	YES
GCA_014381835.1	d__Archaea;p__Thermoproteota;c__Bathyarchaeia;o__TCS64;f__TCS64;g__GCA-2726865;s__GCA-2726865 sp014381835	Bathyarchaeota	YES
GCA_003601775.1	d__Archaea;p__Thermoproteota;c__Bathyarchaeia;o__TCS64;f__TCS64;g__PIYN01;s__PIYN01 sp003601775	Bathyarchaeota	YES
GCA_001775965.1	d__Archaea;p__Thermoproteota;c__Bathyarchaeia;o__TCS64;f__TCS64;g__RBG-16-57-9;s__RBG-16-57-9 sp001775965	Bathyarchaeota	YES
GCA_001776015.1	d__Archaea;p__Thermoproteota;c__Bathyarchaeia;o__TCS64;f__TCS64;g__RBG-16-57-9;s__RBG-16-57-9 sp001776015	Bathyarchaeota	YES
GCA_013619005.1	d__Archaea;p__Thermoproteota;c__Bathyarchaeia;o__TCS64;f__TCS64;g__RBG-16-57-9;s__RBG-16-57-9 sp013619005	Bathyarchaeota	YES
GCA_001774245.1	d__Archaea;p__Thermoproteota;c__Bathyarchaeia;o__TCS64;f__TCS64;g__UBA8941;s__UBA8941 sp001774245	Bathyarchaeota	YES
GCA_013329615.1	d__Archaea;p__Thermoproteota;c__Bathyarchaeia;o__TCS64;f__TCS64;g__UBA8941;s__UBA8941 sp8941u	Bathyarchaeota	YES
GCA_011371845.1	d__Archaea;p__Thermoproteota;c__EX4484-205;o__EX4484-205;f__DRUP01;g__DRUP01;s__DRUP01 sp011371845	Bathyarchaeota EX4484-205	YES
GCA_011332645.1	d__Archaea;p__Thermoproteota;c__EX4484-205;o__EX4484-205;f__DTQO01;g__DTQO01;s__DTQO01 sp011332645	Bathyarchaeota EX4484-205	YES
GCA_002255045.1	d__Archaea;p__Thermoproteota;c__EX4484-205;o__EX4484-205;f__EX4484-205;g__EX4484-205;s__EX4484-205 sp002255045	Bathyarchaeota EX4484-205	YES
GCA_011605715.1	d__Archaea;p__Thermoproteota;c__EX4484-205;o__EX4484-205;f__JAAOZO01;g__JAAOZO01;s__JAAOZO01 sp011605715	Bathyarchaeota EX4484-205	YES
GCA_011362045.1	d__Archaea;p__Thermoproteota;c__EX4484-205;o__EX4484-205;f__JAAOZP01;g__JAAOZP01;s__JAAOZP01 sp011362045	Bathyarchaeota EX4484-205	YES
GCA_011363915.1	d__Archaea;p__Thermoproteota;c__EX4484-205;o__EX4484-205;f__JAAOZP01;g__JAAOZP01;s__JAAOZP01 sp011363915	Bathyarchaeota EX4484-205	YES
GCA_011389375.1	d__Archaea;p__Thermoproteota;c__EX4484-205;o__EX4484-205;f__JAAOZP01;g__JAAOZP01;s__JAAOZP01 sp011389375	Bathyarchaeota EX4484-205	YES
GCA_011605725.1	d__Archaea;p__Thermoproteota;c__EX4484-205;o__EX4484-205;f__JAAOZP01;g__JAAOZP01;s__JAAOZP01 sp011605725	Bathyarchaeota EX4484-205	YES
GCA_011041895.1	d__Archaea;p__Thermoproteota;c__Korarchaeia;o__DRAE01;f__DRAE01;g__DRAE01;s__DRAE01 sp011041895	Korarchaeota	YES
GCA_003661385.1	d__Archaea;p__Thermoproteota;c__Korarchaeia;o__Korarchaeales;f__B14-G2;g__B14-G2;s__B14-G2 sp003661385	Korarchaeota	YES
GCA_011042755.1	d__Archaea;p__Thermoproteota;c__Korarchaeia;o__Korarchaeales;f__Korarchaeaceae;g__DRBY01;s__DRBY01 sp011042755	Korarchaeota	YES
GCA_000019605.1	d__Archaea;p__Thermoproteota;c__Korarchaeia;o__Korarchaeales;f__Korarchaeaceae;g__Korarchaeum;s__Korarchaeum cryptofilum	Korarchaeota	YES
GCA_003344655.1	d__Archaea;p__Thermoproteota;c__Korarchaeia;o__Korarchaeales;f__Korarchaeaceae;g__Korarchaeum;s__Korarchaeum sp003344655	Korarchaeota	YES
GCA_011056255.1	d__Archaea;p__Thermoproteota;c__Korarchaeia;o__Korarchaeales;f__Korarchaeaceae;g__Korarchaeum;s__Korarchaeum sp011056255	Korarchaeota	YES
GCA_003947435.1	d__Archaea;p__Thermoproteota;c__Korarchaeia;o__Korarchaeales;f__Korarchaeaceae;g__Methanodesulfokores;s__Methanodesulfokores washburnensis	Korarchaeota	YES
GCA_003661265.1	d__Archaea;p__Thermoproteota;c__Korarchaeia;o__Korarchaeales;f__QMVU01;g__QMVU01;s__QMVU01 sp003661265	Korarchaeota	YES
GCA_003661365.1	d__Archaea;p__Thermoproteota;c__Korarchaeia;o__Korarchaeales;f__QMVU01;g__QMVU01;s__QMVU01 sp003661365	Korarchaeota	YES
GCA_003649185.1	d__Archaea;p__Thermoproteota;c__Methanomethylicia;o__B29-G17;f__B10-G16;g__B10-G16;s__B10-G16 sp003649185	Verstraetearchaeota	YES
GCA_003649145.1	d__Archaea;p__Thermoproteota;c__Methanomethylicia;o__B29-G17;f__B29-G17;g__B29-G17;s__B29-G17 sp003649145	Verstraetearchaeota	YES
GCA_003650625.1	d__Archaea;p__Thermoproteota;c__Methanomethylicia;o__B29-G17;f__B29-G17;g__B29-G17;s__B29-G17 sp003650625	Verstraetearchaeota	YES
GCA_011367155.1	d__Archaea;p__Thermoproteota;c__Methanomethylicia;o__B29-G17;f__DSZF01;g__DSZF01;s__DSZF01 sp011367155	Verstraetearchaeota	YES
GCA_011370515.1	d__Archaea;p__Thermoproteota;c__Methanomethylicia;o__B29-G17;f__DSZF01;g__DSZF01;s__DSZF01 sp011370515	Verstraetearchaeota	YES
GCA_011372955.1	d__Archaea;p__Thermoproteota;c__Methanomethylicia;o__B29-G17;f__DSZF01;g__DSZF01;s__DSZF01 sp011372955	Verstraetearchaeota	YES
GCA_011605825.1	d__Archaea;p__Thermoproteota;c__Methanomethylicia;o__B29-G17;f__DSZF01;g__DSZF01;s__DSZF01 sp011605825	Verstraetearchaeota	YES
GCA_011362245.1	d__Archaea;p__Thermoproteota;c__Methanomethylicia;o__DTDM01;f__DTDM01;g__DTDM01;s__DTDM01 sp011362245	Verstraetearchaeota	YES
GCA_003649085.1	d__Archaea;p__Thermoproteota;c__Methanomethylicia;o__Methanomethylicales;f__B66-G16;g__B66-G16;s__B66-G16 sp003649085	Verstraetearchaeota	YES
GCA_001717035.1	d__Archaea;p__Thermoproteota;c__Methanomethylicia;o__Methanomethylicales;f__Methanomethylicaceae;g__Methanomethylicus;s__Methanomethylicus mesodigestum	Verstraetearchaeota	YES
GCA_011329225.1	d__Archaea;p__Thermoproteota;c__Methanomethylicia;o__Methanomethylicales;f__Methanomethylicaceae;g__Methanomethylicus;s__Methanomethylicus mesodigestum_A	Verstraetearchaeota	YES
GCA_001717025.1	d__Archaea;p__Thermoproteota;c__Methanomethylicia;o__Methanomethylicales;f__Methanomethylicaceae;g__Methanomethylicus;s__Methanomethylicus oleusabulum	Verstraetearchaeota	YES
GCA_001717015.1	d__Archaea;p__Thermoproteota;c__Methanomethylicia;o__Methanomethylicales;f__Methanomethylicaceae;g__Methanosuratus;s__Methanosuratus petracarbonis_A	Verstraetearchaeota	YES
GCA_014361455.1	d__Archaea;p__Thermoproteota;c__Methanomethylicia;o__Methanomethylicales;f__Methanomethylicaceae;g__Methanosuratus;s__Methanosuratus sp014361455	Verstraetearchaeota	YES
GCA_004028775.1	d__Archaea;p__Thermoproteota;c__Methanomethylicia;o__Methanomethylicales;f__Methanomethylicaceae;g__Methanosuratus;s__Methanosuratus subterraneum_A	Verstraetearchaeota	YES
GCA_004347955.1	d__Archaea;p__Thermoproteota;c__Methanomethylicia;o__Methanomethylicales;f__Methanomethylicaceae;g__WYZ-LMO10;s__WYZ-LMO10 sp004347955	Verstraetearchaeota	YES
GCA_011362965.1	d__Archaea;p__Thermoproteota;c__Methanomethylicia;o__Methanomethylicales;f__Methanomethylicaceae;g__WYZ-LMO10;s__WYZ-LMO10 sp011362965	Verstraetearchaeota	YES
GCA_014361445.1	d__Archaea;p__Thermoproteota;c__Methanomethylicia;o__Methanomethylicales;f__Methanomethylicaceae;g__WYZ-LMO10;s__WYZ-LMO10 sp014361445	Verstraetearchaeota	YES
GCA_004348015.1	d__Archaea;p__Thermoproteota;c__Methanomethylicia;o__Methanomethylicales;f__Methanomethylicaceae;g__WYZ-LMO11;s__WYZ-LMO11 sp004348015	Verstraetearchaeota	YES
GCA_003649615.1	d__Archaea;p__Thermoproteota;c__Methanomethylicia;o__Nezhaarchaeales;f__B40-G2;g__B40-G2;s__B40-G2 sp003649615	Verstraetearchaeota	YES
GCA_011375665.1	d__Archaea;p__Thermoproteota;c__Methanomethylicia;o__Nezhaarchaeales;f__B40-G2;g__DRYY01;s__DRYY01 sp011375665	Verstraetearchaeota	YES
GCA_011364865.1	d__Archaea;p__Thermoproteota;c__Methanomethylicia;o__Nezhaarchaeales;f__DTCF01;g__DTCF01;s__DTCF01 sp011364865	Verstraetearchaeota	YES
GCA_003649565.1	d__Archaea;p__Thermoproteota;c__Methanomethylicia;o__Nezhaarchaeales;f__WYZ-LMO8;g__WYZ-LMO8;s__WYZ-LMO8 sp003649565	Verstraetearchaeota	YES
GCA_003650865.1	d__Archaea;p__Thermoproteota;c__Methanomethylicia;o__Nezhaarchaeales;f__WYZ-LMO8;g__WYZ-LMO8;s__WYZ-LMO8 sp003650865	Verstraetearchaeota	YES
GCA_004347965.1	d__Archaea;p__Thermoproteota;c__Methanomethylicia;o__Nezhaarchaeales;f__WYZ-LMO8;g__WYZ-LMO8;s__WYZ-LMO8 sp004347965	Verstraetearchaeota	YES
GCA_011362155.1	d__Archaea;p__Thermoproteota;c__Methanomethylicia;o__Nezhaarchaeales;f__WYZ-LMO8;g__WYZ-LMO8;s__WYZ-LMO8 sp011362155	Verstraetearchaeota	YES
GCA_011369545.1	d__Archaea;p__Thermoproteota;c__Methanomethylicia;o__Nezhaarchaeales;f__WYZ-LMO8;g__WYZ-LMO8;s__WYZ-LMO8 sp011369545	Verstraetearchaeota	YES
GCA_011605835.1	d__Archaea;p__Thermoproteota;c__Methanomethylicia;o__Nezhaarchaeales;f__WYZ-LMO8;g__WYZ-LMO8;s__WYZ-LMO8 sp011605835	Verstraetearchaeota	YES
GCA_000270325.1	d__Archaea;p__Thermoproteota;c__Nitrososphaeria;o__Caldarchaeales;f__Caldarchaeaceae;g__Caldarchaeum;s__Caldarchaeum subterraneum_A	Thaumarchaeota	YES
GCA_011364605.1	d__Archaea;p__Thermoproteota;c__Nitrososphaeria;o__Caldarchaeales;f__Caldarchaeaceae;g__Caldarchaeum;s__Caldarchaeum subterraneum_B	Thaumarchaeota	YES
GCA_011373645.1	d__Archaea;p__Thermoproteota;c__Nitrososphaeria;o__Caldarchaeales;f__Caldarchaeaceae;g__Caldarchaeum;s__Caldarchaeum subterraneum_C	Thaumarchaeota	YES
GCA_011373345.1	d__Archaea;p__Thermoproteota;c__Nitrososphaeria;o__Caldarchaeales;f__Caldarchaeaceae;g__Caldarchaeum;s__Caldarchaeum subterraneum_D	Thaumarchaeota	YES
GCA_002898355.1	d__Archaea;p__Thermoproteota;c__Nitrososphaeria;o__Caldarchaeales;f__Caldarchaeaceae;g__HRBIN01;s__HRBIN01 sp002898355	Thaumarchaeota	YES
GCA_000494185.1	d__Archaea;p__Thermoproteota;c__Nitrososphaeria;o__Caldarchaeales;f__HR02;g__AWOC01;s__AWOC01 sp000494185	Thaumarchaeota	YES
GCA_011334935.1	d__Archaea;p__Thermoproteota;c__Nitrososphaeria;o__Caldarchaeales;f__HR02;g__DTDI01;s__DTDI01 sp011334935	Thaumarchaeota	YES
GCA_011362255.1	d__Archaea;p__Thermoproteota;c__Nitrososphaeria;o__Caldarchaeales;f__HR02;g__DTDI01;s__DTDI01 sp011362255	Thaumarchaeota	YES
GCA_002898395.1	d__Archaea;p__Thermoproteota;c__Nitrososphaeria;o__Caldarchaeales;f__HR02;g__HRBIN02;s__HRBIN02 sp002898395	Thaumarchaeota	YES
GCA_009889515.1	d__Archaea;p__Thermoproteota;c__Nitrososphaeria;o__Caldarchaeales;f__HR02;g__HRBIN02;s__HRBIN02 sp009889515	Thaumarchaeota	YES
GCA_011373385.1	d__Archaea;p__Thermoproteota;c__Nitrososphaeria;o__Caldarchaeales;f__HR02;g__HRBIN02;s__HRBIN02 sp011373385	Thaumarchaeota	YES
GCA_011373505.1	d__Archaea;p__Thermoproteota;c__Nitrososphaeria;o__Caldarchaeales;f__HR02;g__HRBIN02;s__HRBIN02 sp011373505	Thaumarchaeota	YES
GCA_000494145.1	d__Archaea;p__Thermoproteota;c__Nitrososphaeria;o__Caldarchaeales;f__HR02;g__JGI-OTU-1;s__JGI-OTU-1 sp000494145	Thaumarchaeota	YES
GCA_011364265.1	d__Archaea;p__Thermoproteota;c__Nitrososphaeria;o__Caldarchaeales;f__HR02;g__JGI-OTU-1;s__JGI-OTU-1 sp011364265	Thaumarchaeota	YES
GCA_002255105.1	d__Archaea;p__Thermoproteota;c__Nitrososphaeria;o__Caldarchaeales;f__NZ13-MGT;g__EX4484-121;s__EX4484-121 sp002255105	Thaumarchaeota	YES
GCA_003660635.1	d__Archaea;p__Thermoproteota;c__Nitrososphaeria;o__Caldarchaeales;f__NZ13-MGT;g__EX4484-121;s__EX4484-121 sp003660635	Thaumarchaeota	YES
GCA_000405685.1	d__Archaea;p__Thermoproteota;c__Nitrososphaeria;o__Caldarchaeales;f__NZ13-MGT;g__JGI-0000106-J15;s__JGI-0000106-J15 sp000405685	Thaumarchaeota	YES
GCA_011337925.1	d__Archaea;p__Thermoproteota;c__Nitrososphaeria;o__Caldarchaeales;f__NZ13-MGT;g__JGI-0000106-J15;s__JGI-0000106-J15 sp011337925	Thaumarchaeota	YES
GCA_011363825.1	d__Archaea;p__Thermoproteota;c__Nitrososphaeria;o__Caldarchaeales;f__NZ13-MGT;g__JGI-0000106-J15;s__JGI-0000106-J15 sp011363825	Thaumarchaeota	YES
GCA_011364615.1	d__Archaea;p__Thermoproteota;c__Nitrososphaeria;o__Caldarchaeales;f__NZ13-MGT;g__JGI-0000106-J15;s__JGI-0000106-J15 sp011364615	Thaumarchaeota	YES
GCA_011375845.1	d__Archaea;p__Thermoproteota;c__Nitrososphaeria;o__Caldarchaeales;f__NZ13-MGT;g__JGI-0000106-J15;s__JGI-0000106-J15 sp011375845	Thaumarchaeota	YES
GCA_003056285.1	d__Archaea;p__Thermoproteota;c__Nitrososphaeria;o__Caldarchaeales;f__NZ13-MGT;g__NZ13-MG1;s__NZ13-MG1 sp003056285	Thaumarchaeota	YES
GCA_011363045.1	d__Archaea;p__Thermoproteota;c__Nitrososphaeria;o__Caldarchaeales;f__NZ13-MGT;g__NZ13-MG1;s__NZ13-MG1 sp011363045	Thaumarchaeota	YES
GCA_011364235.1	d__Archaea;p__Thermoproteota;c__Nitrososphaeria;o__Caldarchaeales;f__NZ13-MGT;g__NZ13-MG1;s__NZ13-MG1 sp011364235	Thaumarchaeota	YES
GCA_013340765.1	d__Archaea;p__Thermoproteota;c__Nitrososphaeria;o__Conexivisphaerales;f__Conexivisphaeraceae;g__Conexivisphaera;s__Conexivisphaera calidus	Thaumarchaeota	YES
GCA_011054345.1	d__Archaea;p__Thermoproteota;c__Nitrososphaeria;o__Conexivisphaerales;f__Conexivisphaeraceae;g__Conexivisphaera;s__Conexivisphaera sp011054345	Thaumarchaeota	YES
GCA_011333845.1	d__Archaea;p__Thermoproteota;c__Nitrososphaeria;o__Conexivisphaerales;f__DTJL01;g__DTJL01;s__DTJL01 sp011333845	Thaumarchaeota	YES
GCA_002499005.1	d__Archaea;p__Thermoproteota;c__Nitrososphaeria;o__Conexivisphaerales;f__UBA164;g__UBA164;s__UBA164 sp002499005	Thaumarchaeota	YES
GCA_002506605.1	d__Archaea;p__Thermoproteota;c__Nitrososphaeria;o__Conexivisphaerales;f__UBA164;g__UBA164;s__UBA164 sp002506605	Thaumarchaeota	YES
GCA_009903795.1	d__Archaea;p__Thermoproteota;c__Nitrososphaeria;o__Conexivisphaerales;f__UBA164;g__UBA164;s__UBA164 sp009903795	Thaumarchaeota	YES
GCA_003661505.1	d__Archaea;p__Thermoproteota;c__Nitrososphaeria;o__Geothermarchaeales;f__JDFR-13;g__B109-G9;s__B109-G9 sp003661505	Thaumarchaeota	YES
GCA_003661525.1	d__Archaea;p__Thermoproteota;c__Nitrososphaeria;o__Geothermarchaeales;f__JDFR-13;g__B109-G9;s__B109-G9 sp003661525	Thaumarchaeota	YES
GCA_002011075.1	d__Archaea;p__Thermoproteota;c__Nitrososphaeria;o__Geothermarchaeales;f__JDFR-13;g__JdFR-13;s__JdFR-13 sp002011075	Thaumarchaeota	YES
GCA_002011085.1	d__Archaea;p__Thermoproteota;c__Nitrososphaeria;o__Geothermarchaeales;f__JDFR-13;g__JDFR-14;s__JDFR-14 sp002011085	Thaumarchaeota	YES
GCA_014361085.1	d__Archaea;p__Thermoproteota;c__Nitrososphaeria;o__JACIWG01;f__JACIWG01;g__JACIWG01;s__JACIWG01 sp014361085	Thaumarchaeota	YES
GCA_902812485.1	d__Archaea;p__Thermoproteota;c__Nitrososphaeria;o__Nitrososphaerales;f__CADDZS01;g__CADDZS01;s__CADDZS01 sp902812485	Thaumarchaeota	YES
GCA_013288145.1	d__Archaea;p__Thermoproteota;c__Nitrososphaeria;o__Nitrososphaerales;f__CADDZS01;g__JABDCJ01;s__JABDCJ01 sp013288145	Thaumarchaeota	YES
GCA_011355215.1	d__Archaea;p__Thermoproteota;c__Nitrososphaeria;o__Nitrososphaerales;f__JAAOZN01;g__JAAOZN01;s__JAAOZN01 sp011355215	Thaumarchaeota	YES
GCA_011605775.1	d__Archaea;p__Thermoproteota;c__Nitrososphaeria;o__Nitrososphaerales;f__JAAOZN01;g__JAAOZN01;s__JAAOZN01 sp011605775	Thaumarchaeota	YES
GCA_011358735.1	d__Archaea;p__Thermoproteota;c__Nitrososphaeria;o__Nitrososphaerales;f__JACAEJ01;g__JACAEJ01;s__JACAEJ01 sp011358735	Thaumarchaeota	YES
GCA_013388925.1	d__Archaea;p__Thermoproteota;c__Nitrososphaeria;o__Nitrososphaerales;f__JACAEJ01;g__JACAEJ01;s__JACAEJ01 sp013388925	Thaumarchaeota	YES
GCA_013538715.1	d__Archaea;p__Thermoproteota;c__Nitrososphaeria;o__Nitrososphaerales;f__Nitrosocaldaceae;g__JACAFH01;s__JACAFH01 sp013538715	Thaumarchaeota	YES
GCA_900248165.1	d__Archaea;p__Thermoproteota;c__Nitrososphaeria;o__Nitrososphaerales;f__Nitrosocaldaceae;g__Nitrosocaldus;s__Nitrosocaldus cavascurensis	Thaumarchaeota	YES
GCA_002898655.1	d__Archaea;p__Thermoproteota;c__Nitrososphaeria;o__Nitrososphaerales;f__Nitrosocaldaceae;g__Nitrosocaldus;s__Nitrosocaldus sp002898655	Thaumarchaeota	YES
GCA_013538675.1	d__Archaea;p__Thermoproteota;c__Nitrososphaeria;o__Nitrososphaerales;f__Nitrosocaldaceae;g__Nitrosocaldus;s__Nitrosocaldus sp013538675	Thaumarchaeota	YES
GCA_013538805.1	d__Archaea;p__Thermoproteota;c__Nitrososphaeria;o__Nitrososphaerales;f__Nitrosocaldaceae;g__Nitrosocaldus;s__Nitrosocaldus sp013538805	Thaumarchaeota	YES
GCA_003724275.1	d__Archaea;p__Thermoproteota;c__Nitrososphaeria;o__Nitrososphaerales;f__Nitrosopumilaceae;g__Cenarchaeum;s__Cenarchaeum sp003724275	Thaumarchaeota	YES
GCA_007570915.1	d__Archaea;p__Thermoproteota;c__Nitrososphaeria;o__Nitrososphaerales;f__Nitrosopumilaceae;g__Cenarchaeum;s__Cenarchaeum sp007570915	Thaumarchaeota	YES
GCA_000200715.1	d__Archaea;p__Thermoproteota;c__Nitrososphaeria;o__Nitrososphaerales;f__Nitrosopumilaceae;g__Cenarchaeum;s__Cenarchaeum symbiosum	Thaumarchaeota	YES
GCA_001443365.1	d__Archaea;p__Thermoproteota;c__Nitrososphaeria;o__Nitrososphaerales;f__Nitrosopumilaceae;g__CSP1-1;s__CSP1-1 sp001443365	Thaumarchaeota	YES
GCA_008974855.1	d__Archaea;p__Thermoproteota;c__Nitrososphaeria;o__Nitrososphaerales;f__Nitrosopumilaceae;g__CSP1-1;s__CSP1-1 sp008974855	Thaumarchaeota	YES
GCA_011055585.1	d__Archaea;p__Thermoproteota;c__Nitrososphaeria;o__Nitrososphaerales;f__Nitrosopumilaceae;g__DRGT01;s__DRGT01 sp011055585	Thaumarchaeota	YES
GCA_011773785.1	d__Archaea;p__Thermoproteota;c__Nitrososphaeria;o__Nitrososphaerales;f__Nitrosopumilaceae;g__JACEMX01;s__JACEMX01 sp011773785	Thaumarchaeota	YES
GCA_013867335.1	d__Archaea;p__Thermoproteota;c__Nitrososphaeria;o__Nitrososphaerales;f__Nitrosopumilaceae;g__JACEMX01;s__JACEMX01 sp013867335	Thaumarchaeota	YES
GCA_002781805.1	d__Archaea;p__Thermoproteota;c__Nitrososphaeria;o__Nitrososphaerales;f__Nitrosopumilaceae;g__Nitrosarchaeum_A;s__Nitrosarchaeum_A sp002781805	Thaumarchaeota	YES
GCA_000220175.2	d__Archaea;p__Thermoproteota;c__Nitrososphaeria;o__Nitrososphaerales;f__Nitrosopumilaceae;g__Nitrosarchaeum;s__Nitrosarchaeum koreense	Thaumarchaeota	YES
GCA_000204585.1	d__Archaea;p__Thermoproteota;c__Nitrososphaeria;o__Nitrososphaerales;f__Nitrosopumilaceae;g__Nitrosarchaeum;s__Nitrosarchaeum limnae	Thaumarchaeota	YES
GCA_002737445.1	d__Archaea;p__Thermoproteota;c__Nitrososphaeria;o__Nitrososphaerales;f__Nitrosopumilaceae;g__Nitrosarchaeum;s__Nitrosarchaeum sp002737445	Thaumarchaeota	YES
GCA_003569705.1	d__Archaea;p__Thermoproteota;c__Nitrososphaeria;o__Nitrososphaerales;f__Nitrosopumilaceae;g__Nitrosarchaeum;s__Nitrosarchaeum sp003569705	Thaumarchaeota	YES
GCA_004297665.1	d__Archaea;p__Thermoproteota;c__Nitrososphaeria;o__Nitrososphaerales;f__Nitrosopumilaceae;g__Nitrosarchaeum;s__Nitrosarchaeum sp004297665	Thaumarchaeota	YES
GCA_005798405.1	d__Archaea;p__Thermoproteota;c__Nitrososphaeria;o__Nitrososphaerales;f__Nitrosopumilaceae;g__Nitrosarchaeum;s__Nitrosarchaeum sp005798405	Thaumarchaeota	YES
GCA_009697485.1	d__Archaea;p__Thermoproteota;c__Nitrososphaeria;o__Nitrososphaerales;f__Nitrosopumilaceae;g__Nitrosarchaeum;s__Nitrosarchaeum sp009697485	Thaumarchaeota	YES
GCA_012030815.1	d__Archaea;p__Thermoproteota;c__Nitrososphaeria;o__Nitrososphaerales;f__Nitrosopumilaceae;g__Nitrosarchaeum;s__Nitrosarchaeum sp012030815	Thaumarchaeota	YES
GCA_013140415.1	d__Archaea;p__Thermoproteota;c__Nitrososphaeria;o__Nitrososphaerales;f__Nitrosopumilaceae;g__Nitrosarchaeum;s__Nitrosarchaeum sp013140415	Thaumarchaeota	YES
GCA_000812185.1	d__Archaea;p__Thermoproteota;c__Nitrososphaeria;o__Nitrososphaerales;f__Nitrosopumilaceae;g__Nitrosopelagicus;s__Nitrosopelagicus brevis	Thaumarchaeota	YES
GCA_000402075.1	d__Archaea;p__Thermoproteota;c__Nitrososphaeria;o__Nitrososphaerales;f__Nitrosopumilaceae;g__Nitrosopelagicus;s__Nitrosopelagicus sp000402075	Thaumarchaeota	YES
GCA_013390375.1	d__Archaea;p__Thermoproteota;c__Nitrososphaeria;o__Nitrososphaerales;f__Nitrosopumilaceae;g__Nitrosopelagicus;s__Nitrosopelagicus sp000484935	Thaumarchaeota	YES
GCA_000746705.1	d__Archaea;p__Thermoproteota;c__Nitrososphaeria;o__Nitrososphaerales;f__Nitrosopumilaceae;g__Nitrosopelagicus;s__Nitrosopelagicus sp000746705	Thaumarchaeota	YES
GCA_001510295.1	d__Archaea;p__Thermoproteota;c__Nitrososphaeria;o__Nitrososphaerales;f__Nitrosopumilaceae;g__Nitrosopelagicus;s__Nitrosopelagicus sp001510295	Thaumarchaeota	YES
GCA_001627235.1	d__Archaea;p__Thermoproteota;c__Nitrososphaeria;o__Nitrososphaerales;f__Nitrosopumilaceae;g__Nitrosopelagicus;s__Nitrosopelagicus sp001627235	Thaumarchaeota	YES
GCA_002698885.1	d__Archaea;p__Thermoproteota;c__Nitrososphaeria;o__Nitrososphaerales;f__Nitrosopumilaceae;g__Nitrosopelagicus;s__Nitrosopelagicus sp002698885	Thaumarchaeota	YES
GCA_002709285.1	d__Archaea;p__Thermoproteota;c__Nitrososphaeria;o__Nitrososphaerales;f__Nitrosopumilaceae;g__Nitrosopelagicus;s__Nitrosopelagicus sp002709285	Thaumarchaeota	YES
GCA_012964965.1	d__Archaea;p__Thermoproteota;c__Nitrososphaeria;o__Nitrososphaerales;f__Nitrosopumilaceae;g__Nitrosopelagicus;s__Nitrosopelagicus sp012964965	Thaumarchaeota	YES
GCA_013390745.1	d__Archaea;p__Thermoproteota;c__Nitrososphaeria;o__Nitrososphaerales;f__Nitrosopumilaceae;g__Nitrosopelagicus;s__Nitrosopelagicus sp013390745	Thaumarchaeota	YES
GCA_013390765.1	d__Archaea;p__Thermoproteota;c__Nitrososphaeria;o__Nitrososphaerales;f__Nitrosopumilaceae;g__Nitrosopelagicus;s__Nitrosopelagicus sp013390765	Thaumarchaeota	YES
GCA_013390785.1	d__Archaea;p__Thermoproteota;c__Nitrososphaeria;o__Nitrososphaerales;f__Nitrosopumilaceae;g__Nitrosopelagicus;s__Nitrosopelagicus sp013390785	Thaumarchaeota	YES
GCA_902511735.1	d__Archaea;p__Thermoproteota;c__Nitrososphaeria;o__Nitrososphaerales;f__Nitrosopumilaceae;g__Nitrosopelagicus;s__Nitrosopelagicus sp902511735	Thaumarchaeota	YES
GCA_902512865.1	d__Archaea;p__Thermoproteota;c__Nitrososphaeria;o__Nitrososphaerales;f__Nitrosopumilaceae;g__Nitrosopelagicus;s__Nitrosopelagicus sp902512865	Thaumarchaeota	YES
GCA_902552015.1	d__Archaea;p__Thermoproteota;c__Nitrososphaeria;o__Nitrososphaerales;f__Nitrosopumilaceae;g__Nitrosopelagicus;s__Nitrosopelagicus sp902552015	Thaumarchaeota	YES
GCA_902566725.1	d__Archaea;p__Thermoproteota;c__Nitrososphaeria;o__Nitrososphaerales;f__Nitrosopumilaceae;g__Nitrosopelagicus;s__Nitrosopelagicus sp902566725	Thaumarchaeota	YES
GCA_902578515.1	d__Archaea;p__Thermoproteota;c__Nitrososphaeria;o__Nitrososphaerales;f__Nitrosopumilaceae;g__Nitrosopelagicus;s__Nitrosopelagicus sp902578515	Thaumarchaeota	YES
GCA_902590655.1	d__Archaea;p__Thermoproteota;c__Nitrososphaeria;o__Nitrososphaerales;f__Nitrosopumilaceae;g__Nitrosopelagicus;s__Nitrosopelagicus sp902590655	Thaumarchaeota	YES
GCA_902606945.1	d__Archaea;p__Thermoproteota;c__Nitrososphaeria;o__Nitrososphaerales;f__Nitrosopumilaceae;g__Nitrosopelagicus;s__Nitrosopelagicus sp902606945	Thaumarchaeota	YES
GCA_902606965.1	d__Archaea;p__Thermoproteota;c__Nitrososphaeria;o__Nitrososphaerales;f__Nitrosopumilaceae;g__Nitrosopelagicus;s__Nitrosopelagicus sp902606965	Thaumarchaeota	YES
GCA_902608175.1	d__Archaea;p__Thermoproteota;c__Nitrososphaeria;o__Nitrososphaerales;f__Nitrosopumilaceae;g__Nitrosopelagicus;s__Nitrosopelagicus sp902608175	Thaumarchaeota	YES
GCA_000956175.1	d__Archaea;p__Thermoproteota;c__Nitrososphaeria;o__Nitrososphaerales;f__Nitrosopumilaceae;g__Nitrosopumilus;s__Nitrosopumilus adriaticus	Thaumarchaeota	YES
GCA_002156965.1	d__Archaea;p__Thermoproteota;c__Nitrososphaeria;o__Nitrososphaerales;f__Nitrosopumilaceae;g__Nitrosopumilus;s__Nitrosopumilus catalinensis	Thaumarchaeota	YES
GCA_013407145.1	d__Archaea;p__Thermoproteota;c__Nitrososphaeria;o__Nitrososphaerales;f__Nitrosopumilaceae;g__Nitrosopumilus;s__Nitrosopumilus cobalaminigenes	Thaumarchaeota	YES
GCA_000299365.1	d__Archaea;p__Thermoproteota;c__Nitrososphaeria;o__Nitrososphaerales;f__Nitrosopumilaceae;g__Nitrosopumilus;s__Nitrosopumilus koreensis	Thaumarchaeota	YES
GCA_000018465.1	d__Archaea;p__Thermoproteota;c__Nitrososphaeria;o__Nitrososphaerales;f__Nitrosopumilaceae;g__Nitrosopumilus;s__Nitrosopumilus maritimus	Thaumarchaeota	YES
GCA_013407165.1	d__Archaea;p__Thermoproteota;c__Nitrososphaeria;o__Nitrososphaerales;f__Nitrosopumilaceae;g__Nitrosopumilus;s__Nitrosopumilus oxyclinae	Thaumarchaeota	YES
GCA_000875775.1	d__Archaea;p__Thermoproteota;c__Nitrososphaeria;o__Nitrososphaerales;f__Nitrosopumilaceae;g__Nitrosopumilus;s__Nitrosopumilus piranensis	Thaumarchaeota	YES
GCA_000242875.3	d__Archaea;p__Thermoproteota;c__Nitrososphaeria;o__Nitrososphaerales;f__Nitrosopumilaceae;g__Nitrosopumilus;s__Nitrosopumilus salaria	Thaumarchaeota	YES
GCA_000299395.1	d__Archaea;p__Thermoproteota;c__Nitrososphaeria;o__Nitrososphaerales;f__Nitrosopumilaceae;g__Nitrosopumilus;s__Nitrosopumilus sediminis	Thaumarchaeota	YES
GCA_000484975.1	d__Archaea;p__Thermoproteota;c__Nitrososphaeria;o__Nitrososphaerales;f__Nitrosopumilaceae;g__Nitrosopumilus;s__Nitrosopumilus sp000484975	Thaumarchaeota	YES
GCA_000746685.1	d__Archaea;p__Thermoproteota;c__Nitrososphaeria;o__Nitrososphaerales;f__Nitrosopumilaceae;g__Nitrosopumilus;s__Nitrosopumilus sp000746685	Thaumarchaeota	YES
GCA_000746765.1	d__Archaea;p__Thermoproteota;c__Nitrososphaeria;o__Nitrososphaerales;f__Nitrosopumilaceae;g__Nitrosopumilus;s__Nitrosopumilus sp000746765	Thaumarchaeota	YES
GCA_000746785.1	d__Archaea;p__Thermoproteota;c__Nitrososphaeria;o__Nitrososphaerales;f__Nitrosopumilaceae;g__Nitrosopumilus;s__Nitrosopumilus sp000746785	Thaumarchaeota	YES
GCA_001437625.1	d__Archaea;p__Thermoproteota;c__Nitrososphaeria;o__Nitrososphaerales;f__Nitrosopumilaceae;g__Nitrosopumilus;s__Nitrosopumilus sp001437625	Thaumarchaeota	YES
GCA_001510275.1	d__Archaea;p__Thermoproteota;c__Nitrososphaeria;o__Nitrososphaerales;f__Nitrosopumilaceae;g__Nitrosopumilus;s__Nitrosopumilus sp001510275	Thaumarchaeota	YES
GCA_001541925.1	d__Archaea;p__Thermoproteota;c__Nitrososphaeria;o__Nitrososphaerales;f__Nitrosopumilaceae;g__Nitrosopumilus;s__Nitrosopumilus sp001541925	Thaumarchaeota	YES
GCA_001543015.1	d__Archaea;p__Thermoproteota;c__Nitrososphaeria;o__Nitrososphaerales;f__Nitrosopumilaceae;g__Nitrosopumilus;s__Nitrosopumilus sp001543015	Thaumarchaeota	YES
GCA_002317795.1	d__Archaea;p__Thermoproteota;c__Nitrososphaeria;o__Nitrososphaerales;f__Nitrosopumilaceae;g__Nitrosopumilus;s__Nitrosopumilus sp002317795	Thaumarchaeota	YES
GCA_002506665.1	d__Archaea;p__Thermoproteota;c__Nitrososphaeria;o__Nitrososphaerales;f__Nitrosopumilaceae;g__Nitrosopumilus;s__Nitrosopumilus sp002506665	Thaumarchaeota	YES
GCA_003331425.1	d__Archaea;p__Thermoproteota;c__Nitrososphaeria;o__Nitrososphaerales;f__Nitrosopumilaceae;g__Nitrosopumilus;s__Nitrosopumilus sp002690535	Thaumarchaeota	YES
GCA_002730325.1	d__Archaea;p__Thermoproteota;c__Nitrososphaeria;o__Nitrososphaerales;f__Nitrosopumilaceae;g__Nitrosopumilus;s__Nitrosopumilus sp002730325	Thaumarchaeota	YES
GCA_002737455.1	d__Archaea;p__Thermoproteota;c__Nitrososphaeria;o__Nitrososphaerales;f__Nitrosopumilaceae;g__Nitrosopumilus;s__Nitrosopumilus sp002737455	Thaumarchaeota	YES
GCA_002788515.1	d__Archaea;p__Thermoproteota;c__Nitrososphaeria;o__Nitrososphaerales;f__Nitrosopumilaceae;g__Nitrosopumilus;s__Nitrosopumilus sp002788515	Thaumarchaeota	YES
GCA_003175215.1	d__Archaea;p__Thermoproteota;c__Nitrososphaeria;o__Nitrososphaerales;f__Nitrosopumilaceae;g__Nitrosopumilus;s__Nitrosopumilus sp003175215	Thaumarchaeota	YES
GCA_003702465.1	d__Archaea;p__Thermoproteota;c__Nitrososphaeria;o__Nitrososphaerales;f__Nitrosopumilaceae;g__Nitrosopumilus;s__Nitrosopumilus sp003702465	Thaumarchaeota	YES
GCA_003702495.1	d__Archaea;p__Thermoproteota;c__Nitrososphaeria;o__Nitrososphaerales;f__Nitrosopumilaceae;g__Nitrosopumilus;s__Nitrosopumilus sp003702495	Thaumarchaeota	YES
GCA_003702525.1	d__Archaea;p__Thermoproteota;c__Nitrososphaeria;o__Nitrososphaerales;f__Nitrosopumilaceae;g__Nitrosopumilus;s__Nitrosopumilus sp003702525	Thaumarchaeota	YES
GCA_003702545.1	d__Archaea;p__Thermoproteota;c__Nitrososphaeria;o__Nitrososphaerales;f__Nitrosopumilaceae;g__Nitrosopumilus;s__Nitrosopumilus sp003702545	Thaumarchaeota	YES
GCA_003724285.1	d__Archaea;p__Thermoproteota;c__Nitrososphaeria;o__Nitrososphaerales;f__Nitrosopumilaceae;g__Nitrosopumilus;s__Nitrosopumilus sp003724285	Thaumarchaeota	YES
GCA_003724325.1	d__Archaea;p__Thermoproteota;c__Nitrososphaeria;o__Nitrososphaerales;f__Nitrosopumilaceae;g__Nitrosopumilus;s__Nitrosopumilus sp003724325	Thaumarchaeota	YES
GCA_006740685.1	d__Archaea;p__Thermoproteota;c__Nitrososphaeria;o__Nitrososphaerales;f__Nitrosopumilaceae;g__Nitrosopumilus;s__Nitrosopumilus sp006740685	Thaumarchaeota	YES
GCA_007571135.1	d__Archaea;p__Thermoproteota;c__Nitrososphaeria;o__Nitrososphaerales;f__Nitrosopumilaceae;g__Nitrosopumilus;s__Nitrosopumilus sp007571135	Thaumarchaeota	YES
GCA_007571225.1	d__Archaea;p__Thermoproteota;c__Nitrososphaeria;o__Nitrososphaerales;f__Nitrosopumilaceae;g__Nitrosopumilus;s__Nitrosopumilus sp007571225	Thaumarchaeota	YES
GCA_008080815.1	d__Archaea;p__Thermoproteota;c__Nitrososphaeria;o__Nitrososphaerales;f__Nitrosopumilaceae;g__Nitrosopumilus;s__Nitrosopumilus sp008080815	Thaumarchaeota	YES
GCA_013002265.1	d__Archaea;p__Thermoproteota;c__Nitrososphaeria;o__Nitrososphaerales;f__Nitrosopumilaceae;g__Nitrosopumilus;s__Nitrosopumilus sp013002265	Thaumarchaeota	YES
GCA_013043295.1	d__Archaea;p__Thermoproteota;c__Nitrososphaeria;o__Nitrososphaerales;f__Nitrosopumilaceae;g__Nitrosopumilus;s__Nitrosopumilus sp013043295	Thaumarchaeota	YES
GCA_013203245.1	d__Archaea;p__Thermoproteota;c__Nitrososphaeria;o__Nitrososphaerales;f__Nitrosopumilaceae;g__Nitrosopumilus;s__Nitrosopumilus sp013203245	Thaumarchaeota	YES
GCA_013215285.1	d__Archaea;p__Thermoproteota;c__Nitrososphaeria;o__Nitrososphaerales;f__Nitrosopumilaceae;g__Nitrosopumilus;s__Nitrosopumilus sp013215285	Thaumarchaeota	YES
GCA_013390905.1	d__Archaea;p__Thermoproteota;c__Nitrososphaeria;o__Nitrososphaerales;f__Nitrosopumilaceae;g__Nitrosopumilus;s__Nitrosopumilus sp013390905	Thaumarchaeota	YES
GCA_013867245.1	d__Archaea;p__Thermoproteota;c__Nitrososphaeria;o__Nitrososphaerales;f__Nitrosopumilaceae;g__Nitrosopumilus;s__Nitrosopumilus sp013867245	Thaumarchaeota	YES
GCA_013911135.1	d__Archaea;p__Thermoproteota;c__Nitrososphaeria;o__Nitrososphaerales;f__Nitrosopumilaceae;g__Nitrosopumilus;s__Nitrosopumilus sp013911135	Thaumarchaeota	YES
GCA_014075315.1	d__Archaea;p__Thermoproteota;c__Nitrososphaeria;o__Nitrososphaerales;f__Nitrosopumilaceae;g__Nitrosopumilus;s__Nitrosopumilus sp014075315	Thaumarchaeota	YES
GCA_014078525.1	d__Archaea;p__Thermoproteota;c__Nitrososphaeria;o__Nitrososphaerales;f__Nitrosopumilaceae;g__Nitrosopumilus;s__Nitrosopumilus sp014078525	Thaumarchaeota	YES
GCA_014384445.1	d__Archaea;p__Thermoproteota;c__Nitrososphaeria;o__Nitrososphaerales;f__Nitrosopumilaceae;g__Nitrosopumilus;s__Nitrosopumilus sp014384445	Thaumarchaeota	YES
GCA_014384555.1	d__Archaea;p__Thermoproteota;c__Nitrososphaeria;o__Nitrososphaerales;f__Nitrosopumilaceae;g__Nitrosopumilus;s__Nitrosopumilus sp014384555	Thaumarchaeota	YES
GCA_900620265.1	d__Archaea;p__Thermoproteota;c__Nitrososphaeria;o__Nitrososphaerales;f__Nitrosopumilaceae;g__Nitrosopumilus;s__Nitrosopumilus sp900620265	Thaumarchaeota	YES
GCA_902514095.1	d__Archaea;p__Thermoproteota;c__Nitrososphaeria;o__Nitrososphaerales;f__Nitrosopumilaceae;g__Nitrosopumilus;s__Nitrosopumilus sp902514095	Thaumarchaeota	YES
GCA_902514275.1	d__Archaea;p__Thermoproteota;c__Nitrososphaeria;o__Nitrososphaerales;f__Nitrosopumilaceae;g__Nitrosopumilus;s__Nitrosopumilus sp902514275	Thaumarchaeota	YES
GCA_013407185.1	d__Archaea;p__Thermoproteota;c__Nitrososphaeria;o__Nitrososphaerales;f__Nitrosopumilaceae;g__Nitrosopumilus;s__Nitrosopumilus ureiphilus	Thaumarchaeota	YES
GCA_900167955.1	d__Archaea;p__Thermoproteota;c__Nitrososphaeria;o__Nitrososphaerales;f__Nitrosopumilaceae;g__Nitrosotalea;s__Nitrosotalea bavarica	Thaumarchaeota	YES
GCA_900065925.1	d__Archaea;p__Thermoproteota;c__Nitrososphaeria;o__Nitrososphaerales;f__Nitrosopumilaceae;g__Nitrosotalea;s__Nitrosotalea devanaterra	Thaumarchaeota	YES
GCA_900177045.1	d__Archaea;p__Thermoproteota;c__Nitrososphaeria;o__Nitrososphaerales;f__Nitrosopumilaceae;g__Nitrosotalea;s__Nitrosotalea okcheonensis	Thaumarchaeota	YES
GCA_900143675.1	d__Archaea;p__Thermoproteota;c__Nitrososphaeria;o__Nitrososphaerales;f__Nitrosopumilaceae;g__Nitrosotalea;s__Nitrosotalea sinensis	Thaumarchaeota	YES
GCA_001917995.1	d__Archaea;p__Thermoproteota;c__Nitrososphaeria;o__Nitrososphaerales;f__Nitrosopumilaceae;g__Nitrosotalea;s__Nitrosotalea sp001917995	Thaumarchaeota	YES
GCA_001920395.1	d__Archaea;p__Thermoproteota;c__Nitrososphaeria;o__Nitrososphaerales;f__Nitrosopumilaceae;g__Nitrosotalea;s__Nitrosotalea sp001920395	Thaumarchaeota	YES
GCA_005877205.1	d__Archaea;p__Thermoproteota;c__Nitrososphaeria;o__Nitrososphaerales;f__Nitrosopumilaceae;g__Nitrosotalea;s__Nitrosotalea sp005877205	Thaumarchaeota	YES
GCA_007280465.1	d__Archaea;p__Thermoproteota;c__Nitrososphaeria;o__Nitrososphaerales;f__Nitrosopumilaceae;g__Nitrosotalea;s__Nitrosotalea sp007280465	Thaumarchaeota	YES
GCA_011319465.1	d__Archaea;p__Thermoproteota;c__Nitrososphaeria;o__Nitrososphaerales;f__Nitrosopumilaceae;g__Nitrosotalea;s__Nitrosotalea sp011319465	Thaumarchaeota	YES
GCA_011319475.1	d__Archaea;p__Thermoproteota;c__Nitrososphaeria;o__Nitrososphaerales;f__Nitrosopumilaceae;g__Nitrosotalea;s__Nitrosotalea sp011319475	Thaumarchaeota	YES
GCA_013288545.1	d__Archaea;p__Thermoproteota;c__Nitrososphaeria;o__Nitrososphaerales;f__Nitrosopumilaceae;g__Nitrosotalea;s__Nitrosotalea sp013288545	Thaumarchaeota	YES
GCA_002787055.1	d__Archaea;p__Thermoproteota;c__Nitrososphaeria;o__Nitrososphaerales;f__Nitrosopumilaceae;g__Nitrosotenuis;s__Nitrosotenuis aquarius	Thaumarchaeota	YES
GCA_000685395.1	d__Archaea;p__Thermoproteota;c__Nitrososphaeria;o__Nitrososphaerales;f__Nitrosopumilaceae;g__Nitrosotenuis;s__Nitrosotenuis chungbukensis	Thaumarchaeota	YES
GCA_000955905.3	d__Archaea;p__Thermoproteota;c__Nitrososphaeria;o__Nitrososphaerales;f__Nitrosopumilaceae;g__Nitrosotenuis;s__Nitrosotenuis cloacae	Thaumarchaeota	YES
GCA_002499525.1	d__Archaea;p__Thermoproteota;c__Nitrososphaeria;o__Nitrososphaerales;f__Nitrosopumilaceae;g__Nitrosotenuis;s__Nitrosotenuis sp002499525	Thaumarchaeota	YES
GCA_004322465.1	d__Archaea;p__Thermoproteota;c__Nitrososphaeria;o__Nitrososphaerales;f__Nitrosopumilaceae;g__Nitrosotenuis;s__Nitrosotenuis sp004322465	Thaumarchaeota	YES
GCA_005240025.1	d__Archaea;p__Thermoproteota;c__Nitrososphaeria;o__Nitrososphaerales;f__Nitrosopumilaceae;g__Nitrosotenuis;s__Nitrosotenuis sp005240025	Thaumarchaeota	YES
GCA_010028495.1	d__Archaea;p__Thermoproteota;c__Nitrososphaeria;o__Nitrososphaerales;f__Nitrosopumilaceae;g__Nitrosotenuis;s__Nitrosotenuis sp010028495	Thaumarchaeota	YES
GCA_013407275.1	d__Archaea;p__Thermoproteota;c__Nitrososphaeria;o__Nitrososphaerales;f__Nitrosopumilaceae;g__Nitrosotenuis;s__Nitrosotenuis sp013407275	Thaumarchaeota	YES
GCA_900299125.1	d__Archaea;p__Thermoproteota;c__Nitrososphaeria;o__Nitrososphaerales;f__Nitrosopumilaceae;g__Nitrosotenuis;s__Nitrosotenuis sp900299125	Thaumarchaeota	YES
GCA_000723185.1	d__Archaea;p__Thermoproteota;c__Nitrososphaeria;o__Nitrososphaerales;f__Nitrosopumilaceae;g__Nitrosotenuis;s__Nitrosotenuis uzonensis	Thaumarchaeota	YES
GCA_003352285.1	d__Archaea;p__Thermoproteota;c__Nitrososphaeria;o__Nitrososphaerales;f__Nitrosopumilaceae;g__PXYB01;s__PXYB01 sp003352285	Thaumarchaeota	YES
GCA_014078545.1	d__Archaea;p__Thermoproteota;c__Nitrososphaeria;o__Nitrososphaerales;f__Nitrosopumilaceae;g__PXYB01;s__PXYB01 sp014078545	Thaumarchaeota	YES
GCA_005877305.1	d__Archaea;p__Thermoproteota;c__Nitrososphaeria;o__Nitrososphaerales;f__Nitrosopumilaceae;g__TA-20;s__TA-20 sp005877305	Thaumarchaeota	YES
GCA_007280335.1	d__Archaea;p__Thermoproteota;c__Nitrososphaeria;o__Nitrososphaerales;f__Nitrosopumilaceae;g__TA-20;s__TA-20 sp007280335	Thaumarchaeota	YES
GCA_013287585.1	d__Archaea;p__Thermoproteota;c__Nitrososphaeria;o__Nitrososphaerales;f__Nitrosopumilaceae;g__TA-20;s__TA-20 sp013287585	Thaumarchaeota	YES
GCA_013330055.1	d__Archaea;p__Thermoproteota;c__Nitrososphaeria;o__Nitrososphaerales;f__Nitrosopumilaceae;g__UBA8516;s__UBA8516 sp8516u	Thaumarchaeota	YES
GCA_009840065.1	d__Archaea;p__Thermoproteota;c__Nitrososphaeria;o__Nitrososphaerales;f__Nitrosopumilaceae;g__VYCS01;s__VYCS01 sp009840065	Thaumarchaeota	YES
GCA_009843815.1	d__Archaea;p__Thermoproteota;c__Nitrososphaeria;o__Nitrososphaerales;f__Nitrosopumilaceae;g__VYCS01;s__VYCS01 sp009843815	Thaumarchaeota	YES
GCA_011523285.1	d__Archaea;p__Thermoproteota;c__Nitrososphaeria;o__Nitrososphaerales;f__Nitrosopumilaceae;g__WTHC01;s__WTHC01 sp011523285	Thaumarchaeota	YES
GCA_007826885.1	d__Archaea;p__Thermoproteota;c__Nitrososphaeria;o__Nitrososphaerales;f__Nitrososphaeraceae;g__Nitrosocosmicus;s__Nitrosocosmicus arcticus	Thaumarchaeota	YES
GCA_001870125.1	d__Archaea;p__Thermoproteota;c__Nitrososphaeria;o__Nitrososphaerales;f__Nitrososphaeraceae;g__Nitrosocosmicus;s__Nitrosocosmicus exaquare	Thaumarchaeota	YES
GCA_900696045.1	d__Archaea;p__Thermoproteota;c__Nitrososphaeria;o__Nitrososphaerales;f__Nitrososphaeraceae;g__Nitrosocosmicus;s__Nitrosocosmicus franklandus	Thaumarchaeota	YES
GCA_000802205.2	d__Archaea;p__Thermoproteota;c__Nitrososphaeria;o__Nitrososphaerales;f__Nitrososphaeraceae;g__Nitrosocosmicus;s__Nitrosocosmicus oleophilus	Thaumarchaeota	YES
GCA_008389435.1	d__Archaea;p__Thermoproteota;c__Nitrososphaeria;o__Nitrososphaerales;f__Nitrososphaeraceae;g__Nitrosocosmicus;s__Nitrosocosmicus sp008389435	Thaumarchaeota	YES
GCA_009379865.1	d__Archaea;p__Thermoproteota;c__Nitrososphaeria;o__Nitrososphaerales;f__Nitrososphaeraceae;g__Nitrosocosmicus;s__Nitrosocosmicus sp009379865	Thaumarchaeota	YES
GCA_013114705.1	d__Archaea;p__Thermoproteota;c__Nitrososphaeria;o__Nitrososphaerales;f__Nitrososphaeraceae;g__Nitrosocosmicus;s__Nitrosocosmicus sp013114705	Thaumarchaeota	YES
GCA_013694585.1	d__Archaea;p__Thermoproteota;c__Nitrososphaeria;o__Nitrososphaerales;f__Nitrososphaeraceae;g__Nitrosocosmicus;s__Nitrosocosmicus sp013694585	Thaumarchaeota	YES
GCA_013821245.1	d__Archaea;p__Thermoproteota;c__Nitrososphaeria;o__Nitrososphaerales;f__Nitrososphaeraceae;g__Nitrosocosmicus;s__Nitrosocosmicus sp013821245	Thaumarchaeota	YES
GCA_000730285.1	d__Archaea;p__Thermoproteota;c__Nitrososphaeria;o__Nitrososphaerales;f__Nitrososphaeraceae;g__Nitrososphaera;s__Nitrososphaera evergladensis	Thaumarchaeota	YES
GCA_000303155.1	d__Archaea;p__Thermoproteota;c__Nitrososphaeria;o__Nitrososphaerales;f__Nitrososphaeraceae;g__Nitrososphaera;s__Nitrososphaera gargensis	Thaumarchaeota	YES
GCA_002494895.1	d__Archaea;p__Thermoproteota;c__Nitrososphaeria;o__Nitrososphaerales;f__Nitrososphaeraceae;g__Nitrososphaera;s__Nitrososphaera sp002494895	Thaumarchaeota	YES
GCA_002501845.1	d__Archaea;p__Thermoproteota;c__Nitrososphaeria;o__Nitrososphaerales;f__Nitrososphaeraceae;g__Nitrososphaera;s__Nitrososphaera sp002501845	Thaumarchaeota	YES
GCA_013114715.1	d__Archaea;p__Thermoproteota;c__Nitrososphaeria;o__Nitrososphaerales;f__Nitrososphaeraceae;g__Nitrososphaera;s__Nitrososphaera sp013114715	Thaumarchaeota	YES
GCA_013388945.1	d__Archaea;p__Thermoproteota;c__Nitrososphaeria;o__Nitrososphaerales;f__Nitrososphaeraceae;g__Nitrososphaera;s__Nitrososphaera sp013388945	Thaumarchaeota	YES
GCA_000698785.1	d__Archaea;p__Thermoproteota;c__Nitrososphaeria;o__Nitrososphaerales;f__Nitrososphaeraceae;g__Nitrososphaera;s__Nitrososphaera viennensis	Thaumarchaeota	YES
GCA_013114725.1	d__Archaea;p__Thermoproteota;c__Nitrososphaeria;o__Nitrososphaerales;f__Nitrososphaeraceae;g__QCWD01;s__QCWD01 sp013114725	Thaumarchaeota	YES
GCA_005877075.1	d__Archaea;p__Thermoproteota;c__Nitrososphaeria;o__Nitrososphaerales;f__Nitrososphaeraceae;g__TA-21;s__TA-21 sp005877075	Thaumarchaeota	YES
GCA_005877345.1	d__Archaea;p__Thermoproteota;c__Nitrososphaeria;o__Nitrososphaerales;f__Nitrososphaeraceae;g__TA-21;s__TA-21 sp005877345	Thaumarchaeota	YES
GCA_014523495.1	d__Archaea;p__Thermoproteota;c__Nitrososphaeria;o__Nitrososphaerales;f__Nitrososphaeraceae;g__TA-21;s__TA-21 sp014523495	Thaumarchaeota	YES
GCA_014523525.1	d__Archaea;p__Thermoproteota;c__Nitrososphaeria;o__Nitrososphaerales;f__Nitrososphaeraceae;g__TA-21;s__TA-21 sp014523525	Thaumarchaeota	YES
GCA_014523595.1	d__Archaea;p__Thermoproteota;c__Nitrososphaeria;o__Nitrososphaerales;f__Nitrososphaeraceae;g__TA-21;s__TA-21 sp014523595	Thaumarchaeota	YES
GCA_014523485.1	d__Archaea;p__Thermoproteota;c__Nitrososphaeria;o__Nitrososphaerales;f__Nitrososphaeraceae;g__TH1177;s__TH1177 sp014523485	Thaumarchaeota	YES
GCA_014523515.1	d__Archaea;p__Thermoproteota;c__Nitrososphaeria;o__Nitrososphaerales;f__Nitrososphaeraceae;g__TH1177;s__TH1177 sp014523515	Thaumarchaeota	YES
GCA_014523685.1	d__Archaea;p__Thermoproteota;c__Nitrososphaeria;o__Nitrososphaerales;f__Nitrososphaeraceae;g__TH5893;s__TH5893 sp014523685	Thaumarchaeota	YES
GCA_009377575.1	d__Archaea;p__Thermoproteota;c__Nitrososphaeria;o__Nitrososphaerales;f__Nitrososphaeraceae;g__TH5896;s__TH5896 sp009377575	Thaumarchaeota	YES
GCA_014523625.1	d__Archaea;p__Thermoproteota;c__Nitrososphaeria;o__Nitrososphaerales;f__Nitrososphaeraceae;g__TH5896;s__TH5896 sp014523625	Thaumarchaeota	YES
GCA_014523665.1	d__Archaea;p__Thermoproteota;c__Nitrososphaeria;o__Nitrososphaerales;f__Nitrososphaeraceae;g__TH5896;s__TH5896 sp014523665	Thaumarchaeota	YES
GCA_014523695.1	d__Archaea;p__Thermoproteota;c__Nitrososphaeria;o__Nitrososphaerales;f__Nitrososphaeraceae;g__TH5896;s__TH5896 sp014523695	Thaumarchaeota	YES
GCA_002501855.1	d__Archaea;p__Thermoproteota;c__Nitrososphaeria;o__Nitrososphaerales;f__Nitrososphaeraceae;g__UBA10452;s__UBA10452 sp002501855	Thaumarchaeota	YES
GCA_003176995.1	d__Archaea;p__Thermoproteota;c__Nitrososphaeria;o__Nitrososphaerales;f__Nitrososphaeraceae;g__UBA10452;s__UBA10452 sp003176995	Thaumarchaeota	YES
GCA_009665115.1	d__Archaea;p__Thermoproteota;c__Nitrososphaeria;o__Nitrososphaerales;f__Nitrososphaeraceae;g__UBA10452;s__UBA10452 sp009665115	Thaumarchaeota	YES
GCA_009898475.1	d__Archaea;p__Thermoproteota;c__Nitrososphaeria;o__Nitrososphaerales;f__Nitrososphaeraceae;g__UBA10452;s__UBA10452 sp009898475	Thaumarchaeota	YES
GCA_002495315.1	d__Archaea;p__Thermoproteota;c__Nitrososphaeria;o__Nitrososphaerales;f__UBA141;g__UBA141;s__UBA141 sp002495315	Thaumarchaeota	YES
GCA_003135575.1	d__Archaea;p__Thermoproteota;c__Nitrososphaeria;o__Nitrososphaerales;f__UBA183;g__BOG-1369;s__BOG-1369 sp003135575	Thaumarchaeota	YES
GCA_003164815.1	d__Archaea;p__Thermoproteota;c__Nitrososphaeria;o__Nitrososphaerales;f__UBA183;g__BOG-1369;s__BOG-1369 sp003164815	Thaumarchaeota	YES
GCA_902812495.1	d__Archaea;p__Thermoproteota;c__Nitrososphaeria;o__Nitrososphaerales;f__UBA183;g__CADDZR01;s__CADDZR01 sp902812495	Thaumarchaeota	YES
GCA_002495205.1	d__Archaea;p__Thermoproteota;c__Nitrososphaeria;o__Nitrososphaerales;f__UBA183;g__UBA183;s__UBA183 sp002495205	Thaumarchaeota	YES
GCA_005877185.1	d__Archaea;p__Thermoproteota;c__Nitrososphaeria;o__Nitrososphaerales;f__UBA183;g__UBA183;s__UBA183 sp005877185	Thaumarchaeota	YES
GCA_005877225.1	d__Archaea;p__Thermoproteota;c__Nitrososphaeria;o__Nitrososphaerales;f__UBA183;g__UBA183;s__UBA183 sp005877225	Thaumarchaeota	YES
GCA_005877365.1	d__Archaea;p__Thermoproteota;c__Nitrososphaeria;o__Nitrososphaerales;f__UBA183;g__UBA183;s__UBA183 sp005877365	Thaumarchaeota	YES
GCA_002713325.1	d__Archaea;p__Thermoproteota;c__Nitrososphaeria;o__Nitrososphaerales;f__UBA213;g__UBA213;s__UBA213 sp002713325	Thaumarchaeota	YES
GCA_011331095.1	d__Archaea;p__Thermoproteota;c__Nitrososphaeria;o__Nitrososphaerales;f__UBA213;g__UBA213;s__UBA213 sp011331095	Thaumarchaeota	YES
GCA_013306035.1	d__Archaea;p__Thermoproteota;c__Nitrososphaeria;o__Nitrososphaerales;f__UBA57;g__UBA57;s__UBA57 sp002494565	Thaumarchaeota	YES
GCA_002495905.1	d__Archaea;p__Thermoproteota;c__Nitrososphaeria;o__Nitrososphaerales;f__UBA57;g__UBA57;s__UBA57 sp002495905	Thaumarchaeota	YES
GCA_002693165.1	d__Archaea;p__Thermoproteota;c__Nitrososphaeria;o__Nitrososphaerales;f__UBA57;g__UBA57;s__UBA57 sp002693165	Thaumarchaeota	YES
GCA_002713205.1	d__Archaea;p__Thermoproteota;c__Nitrososphaeria;o__Nitrososphaerales;f__UBA57;g__UBA57;s__UBA57 sp002713205	Thaumarchaeota	YES
GCA_013378385.1	d__Archaea;p__Thermoproteota;c__Nitrososphaeria;o__Nitrososphaerales;f__UBA57;g__UBA57;s__UBA57 sp013378385	Thaumarchaeota	YES
GCA_003661605.2	d__Archaea;p__Thermoproteota;c__QMWL01;o__QMWL01;f__QMWL01;g__QMWL01;s__QMWL01 sp003661605	NA	YES
GCA_011375895.1	d__Archaea;p__Thermoproteota;c__Thermoproteia;o__EX4484-217-1;f__EX4484-217-1;g__DRYM01;s__DRYM01 sp011375895	Crenarchaeota	YES
GCA_002254745.1	d__Archaea;p__Thermoproteota;c__Thermoproteia;o__EX4484-217-1;f__EX4484-217-1;g__EX4484-217-1;s__EX4484-217-1 sp002254745	Crenarchaeota	YES
GCA_000375685.1	d__Archaea;p__Thermoproteota;c__Thermoproteia;o__Gearchaeales;f__Gearchaeaceae;g__AAA261-N23;s__AAA261-N23 sp000375685	Crenarchaeota	YES
GCA_011056475.1	d__Archaea;p__Thermoproteota;c__Thermoproteia;o__Gearchaeales;f__Gearchaeaceae;g__DSFO01;s__DSFO01 sp011056475	Crenarchaeota	YES
GCA_000380705.1	d__Archaea;p__Thermoproteota;c__Thermoproteia;o__Gearchaeales;f__Gearchaeaceae;g__SCGC-AAA471-B05;s__SCGC-AAA471-B05 sp000380705	Crenarchaeota	YES
GCA_003019595.1	d__Archaea;p__Thermoproteota;c__Thermoproteia;o__Marsarchaeales;f__Marsarchaeaceae;g__BE-D;s__BE-D sp003019595	Crenarchaeota	YES
GCA_003019535.1	d__Archaea;p__Thermoproteota;c__Thermoproteia;o__Marsarchaeales;f__Marsarchaeaceae;g__ECH-B-1;s__ECH-B-1 sp003019535	Crenarchaeota	YES
GCA_902812505.1	d__Archaea;p__Thermoproteota;c__Thermoproteia;o__Marsarchaeales;f__Marsarchaeaceae;g__ECH-B-1;s__ECH-B-1 sp902812505	Crenarchaeota	YES
GCA_002507085.1	d__Archaea;p__Thermoproteota;c__Thermoproteia;o__Marsarchaeales;f__UBA168;g__UBA168;s__UBA168 sp002507085	Crenarchaeota	YES
GCA_011055275.1	d__Archaea;p__Thermoproteota;c__Thermoproteia;o__Marsarchaeales;f__UBA168;g__UBA168;s__UBA168 sp011055275	Crenarchaeota	YES
GCA_003650925.1	d__Archaea;p__Thermoproteota;c__Thermoproteia;o__QMSL01;f__QMSL01;g__B12-G16;s__B12-G16 sp003650925	Crenarchaeota	YES
GCA_003649665.1	d__Archaea;p__Thermoproteota;c__Thermoproteia;o__QMSL01;f__QMSL01;g__B3-G16;s__B3-G16 sp003649665	Crenarchaeota	YES
GCA_000144915.1	d__Archaea;p__Thermoproteota;c__Thermoproteia;o__Sulfolobales;f__Acidilobaceae;g__Acidilobus;s__Acidilobus saccharovorans	Crenarchaeota	YES
GCA_000495735.1	d__Archaea;p__Thermoproteota;c__Thermoproteia;o__Sulfolobales;f__Acidilobaceae;g__Acidilobus;s__Acidilobus sp000495735	Crenarchaeota	YES
GCA_002496425.1	d__Archaea;p__Thermoproteota;c__Thermoproteia;o__Sulfolobales;f__Acidilobaceae;g__Acidilobus;s__Acidilobus sp002496425	Crenarchaeota	YES
GCA_003431325.1	d__Archaea;p__Thermoproteota;c__Thermoproteia;o__Sulfolobales;f__Acidilobaceae;g__Acidilobus;s__Acidilobus sp003431325	Crenarchaeota	YES
GCA_000591035.1	d__Archaea;p__Thermoproteota;c__Thermoproteia;o__Sulfolobales;f__Acidilobaceae;g__Aeropyrum;s__Aeropyrum camini	Crenarchaeota	YES
GCA_000011125.1	d__Archaea;p__Thermoproteota;c__Thermoproteia;o__Sulfolobales;f__Acidilobaceae;g__Aeropyrum;s__Aeropyrum pernix	Crenarchaeota	YES
GCA_000317795.1	d__Archaea;p__Thermoproteota;c__Thermoproteia;o__Sulfolobales;f__Acidilobaceae;g__Caldisphaera;s__Caldisphaera lagunensis	Crenarchaeota	YES
GCA_002506595.1	d__Archaea;p__Thermoproteota;c__Thermoproteia;o__Sulfolobales;f__Acidilobaceae;g__Caldisphaera;s__Caldisphaera sp002506595	Crenarchaeota	YES
GCA_002877855.1	d__Archaea;p__Thermoproteota;c__Thermoproteia;o__Sulfolobales;f__Acidilobaceae;g__Caldisphaera;s__Caldisphaera sp002877855	Crenarchaeota	YES
GCA_011367065.1	d__Archaea;p__Thermoproteota;c__Thermoproteia;o__Sulfolobales;f__Acidilobaceae;g__DSZV01;s__DSZV01 sp011367065	Crenarchaeota	YES
GCA_013152575.1	d__Archaea;p__Thermoproteota;c__Thermoproteia;o__Sulfolobales;f__Acidilobaceae;g__JAADGB01;s__JAADGB01 sp013152575	Crenarchaeota	YES
GCA_003116855.1	d__Archaea;p__Thermoproteota;c__Thermoproteia;o__Sulfolobales;f__AG1;g__AG1;s__AG1 sp003116855	Crenarchaeota	YES
GCA_011056395.1	d__Archaea;p__Thermoproteota;c__Thermoproteia;o__Sulfolobales;f__AG1;g__AG1;s__AG1 sp011056395	Crenarchaeota	YES
GCA_009903825.1	d__Archaea;p__Thermoproteota;c__Thermoproteia;o__Sulfolobales;f__AG1;g__WYEN01;s__WYEN01 sp009903825	Crenarchaeota	YES
GCA_000513855.1	d__Archaea;p__Thermoproteota;c__Thermoproteia;o__Sulfolobales;f__Desulfurococcaceae;g__Desulfurococcus;s__Desulfurococcus amylolyticus	Crenarchaeota	YES
GCA_000186365.1	d__Archaea;p__Thermoproteota;c__Thermoproteia;o__Sulfolobales;f__Desulfurococcaceae;g__Desulfurococcus;s__Desulfurococcus mucosus	Crenarchaeota	YES
GCA_011364225.1	d__Archaea;p__Thermoproteota;c__Thermoproteia;o__Sulfolobales;f__Desulfurococcaceae;g__DTBJ01;s__DTBJ01 marinus_A	Crenarchaeota	YES
GCA_011366735.1	d__Archaea;p__Thermoproteota;c__Thermoproteia;o__Sulfolobales;f__Desulfurococcaceae;g__DTBP01;s__DTBP01 marinus_A	Crenarchaeota	YES
GCA_002254665.1	d__Archaea;p__Thermoproteota;c__Thermoproteia;o__Sulfolobales;f__Desulfurococcaceae;g__EX4484-58;s__EX4484-58 sp002254665	Crenarchaeota	YES
GCA_013154205.1	d__Archaea;p__Thermoproteota;c__Thermoproteia;o__Sulfolobales;f__Desulfurococcaceae;g__JAADCY01;s__JAADCY01 sp013154205	Crenarchaeota	YES
GCA_003661825.1	d__Archaea;p__Thermoproteota;c__Thermoproteia;o__Sulfolobales;f__Desulfurococcaceae;g__QMWW01;s__QMWW01 sp003661825	Crenarchaeota	YES
GCA_000092465.1	d__Archaea;p__Thermoproteota;c__Thermoproteia;o__Sulfolobales;f__Desulfurococcaceae;g__Staphylothermus;s__Staphylothermus hellenicus	Crenarchaeota	YES
GCA_000015945.1	d__Archaea;p__Thermoproteota;c__Thermoproteia;o__Sulfolobales;f__Desulfurococcaceae;g__Staphylothermus;s__Staphylothermus marinus	Crenarchaeota	YES
GCA_000264495.1	d__Archaea;p__Thermoproteota;c__Thermoproteia;o__Sulfolobales;f__Desulfurococcaceae;g__Thermogladius;s__Thermogladius calderae	Crenarchaeota	YES
GCA_011375875.1	d__Archaea;p__Thermoproteota;c__Thermoproteia;o__Sulfolobales;f__Desulfurococcaceae;g__Thermogladius;s__Thermogladius calderae_A	Crenarchaeota	YES
GCA_000092185.1	d__Archaea;p__Thermoproteota;c__Thermoproteia;o__Sulfolobales;f__Desulfurococcaceae;g__Thermosphaera;s__Thermosphaera aggregans	Crenarchaeota	YES
GCA_011053855.1	d__Archaea;p__Thermoproteota;c__Thermoproteia;o__Sulfolobales;f__Desulfurococcaceae;g__Thermosphaera;s__Thermosphaera aggregans_A	Crenarchaeota	YES
GCA_002495025.1	d__Archaea;p__Thermoproteota;c__Thermoproteia;o__Sulfolobales;f__Desulfurococcaceae;g__UBA285;s__UBA285 sp002495025	Crenarchaeota	YES
GCA_011056815.1	d__Archaea;p__Thermoproteota;c__Thermoproteia;o__Sulfolobales;f__Desulfurococcaceae;g__UBA285;s__UBA285 sp011056815	Crenarchaeota	YES
GCA_011364525.1	d__Archaea;p__Thermoproteota;c__Thermoproteia;o__Sulfolobales;f__Desulfurococcaceae;g__UBA285;s__UBA285 sp011364525	Crenarchaeota	YES
GCA_011375785.1	d__Archaea;p__Thermoproteota;c__Thermoproteia;o__Sulfolobales;f__Desulfurococcaceae;g__UBA285;s__UBA285 sp011375785	Crenarchaeota	YES
GCA_011380145.1	d__Archaea;p__Thermoproteota;c__Thermoproteia;o__Sulfolobales;f__Desulfurococcaceae;g__UBA285;s__UBA285 sp011380145	Crenarchaeota	YES
GCA_011380285.1	d__Archaea;p__Thermoproteota;c__Thermoproteia;o__Sulfolobales;f__Desulfurococcaceae;g__UBA285;s__UBA285 sp011380285	Crenarchaeota	YES
GCA_011333245.1	d__Archaea;p__Thermoproteota;c__Thermoproteia;o__Sulfolobales;f__Fervidicoccaceae;g__ARK-14;s__ARK-14 fontis_A	Crenarchaeota	YES
GCA_002899805.1	d__Archaea;p__Thermoproteota;c__Thermoproteia;o__Sulfolobales;f__Fervidicoccaceae;g__ARK-14;s__ARK-14 sp002899805	Crenarchaeota	YES
GCA_011380215.1	d__Archaea;p__Thermoproteota;c__Thermoproteia;o__Sulfolobales;f__Fervidicoccaceae;g__DRZC01;s__DRZC01 fontis_A	Crenarchaeota	YES
GCA_000258425.1	d__Archaea;p__Thermoproteota;c__Thermoproteia;o__Sulfolobales;f__Fervidicoccaceae;g__Fervidicoccus;s__Fervidicoccus fontis	Crenarchaeota	YES
GCA_009904015.1	d__Archaea;p__Thermoproteota;c__Thermoproteia;o__Sulfolobales;f__Fervidicoccaceae;g__WYEQ01;s__WYEQ01 sp009904015	Crenarchaeota	YES
GCA_000017945.1	d__Archaea;p__Thermoproteota;c__Thermoproteia;o__Sulfolobales;f__Ignicoccaceae;g__Ignicoccus_A;s__Ignicoccus_A hospitalis	Crenarchaeota	YES
GCA_013154085.1	d__Archaea;p__Thermoproteota;c__Thermoproteia;o__Sulfolobales;f__Ignicoccaceae;g__Ignicoccus_A;s__Ignicoccus_A sp013154085	Crenarchaeota	YES
GCA_001481685.1	d__Archaea;p__Thermoproteota;c__Thermoproteia;o__Sulfolobales;f__Ignicoccaceae;g__Ignicoccus;s__Ignicoccus islandicus	Crenarchaeota	YES
GCA_003661905.1	d__Archaea;p__Thermoproteota;c__Thermoproteia;o__Sulfolobales;f__Ignisphaeraceae;g__B12-G17;s__B12-G17 sp003661905	Crenarchaeota	YES
GCA_000145985.1	d__Archaea;p__Thermoproteota;c__Thermoproteia;o__Sulfolobales;f__Ignisphaeraceae;g__Ignisphaera;s__Ignisphaera aggregans	Crenarchaeota	YES
GCA_011375585.1	d__Archaea;p__Thermoproteota;c__Thermoproteia;o__Sulfolobales;f__Ignisphaeraceae;g__Ignisphaera;s__Ignisphaera aggregans_A	Crenarchaeota	YES
GCA_011366545.1	d__Archaea;p__Thermoproteota;c__Thermoproteia;o__Sulfolobales;f__Ignisphaeraceae;g__Ignisphaera;s__Ignisphaera aggregans_B	Crenarchaeota	YES
GCA_011362275.1	d__Archaea;p__Thermoproteota;c__Thermoproteia;o__Sulfolobales;f__Ignisphaeraceae;g__Ignisphaera;s__Ignisphaera aggregans_C	Crenarchaeota	YES
GCA_011366635.1	d__Archaea;p__Thermoproteota;c__Thermoproteia;o__Sulfolobales;f__Ignisphaeraceae;g__Ignisphaera;s__Ignisphaera aggregans_D	Crenarchaeota	YES
GCA_011361755.1	d__Archaea;p__Thermoproteota;c__Thermoproteia;o__Sulfolobales;f__Ignisphaeraceae;g__Ignisphaera;s__Ignisphaera aggregans_E	Crenarchaeota	YES
GCA_011380255.1	d__Archaea;p__Thermoproteota;c__Thermoproteia;o__Sulfolobales;f__Ignisphaeraceae;g__Ignisphaera;s__Ignisphaera aggregans_F	Crenarchaeota	YES
GCA_011364155.1	d__Archaea;p__Thermoproteota;c__Thermoproteia;o__Sulfolobales;f__Ignisphaeraceae;g__Ignisphaera;s__Ignisphaera aggregans_G	Crenarchaeota	YES
GCA_011055355.1	d__Archaea;p__Thermoproteota;c__Thermoproteia;o__Sulfolobales;f__Ignisphaeraceae;g__Ignisphaera;s__Ignisphaera aggregans_H	Crenarchaeota	YES
GCA_011057405.1	d__Archaea;p__Thermoproteota;c__Thermoproteia;o__Sulfolobales;f__Ignisphaeraceae;g__Ignisphaera;s__Ignisphaera aggregans_I	Crenarchaeota	YES
GCA_013154235.1	d__Archaea;p__Thermoproteota;c__Thermoproteia;o__Sulfolobales;f__Ignisphaeraceae;g__JAADCV01;s__JAADCV01 sp013154235	Crenarchaeota	YES
GCA_003661775.1	d__Archaea;p__Thermoproteota;c__Thermoproteia;o__Sulfolobales;f__Ignisphaeraceae;g__QMWT01;s__QMWT01 sp003661775	Crenarchaeota	YES
GCA_003661865.1	d__Archaea;p__Thermoproteota;c__Thermoproteia;o__Sulfolobales;f__Ignisphaeraceae;g__QMWT01;s__QMWT01 sp003661865	Crenarchaeota	YES
GCA_011373125.1	d__Archaea;p__Thermoproteota;c__Thermoproteia;o__Sulfolobales;f__NBVN01;g__DRZP01;s__DRZP01 sp011373125	Crenarchaeota	YES
GCA_011375535.1	d__Archaea;p__Thermoproteota;c__Thermoproteia;o__Sulfolobales;f__NBVN01;g__DRZP01;s__DRZP01 sp011375535	Crenarchaeota	YES
GCA_011337845.1	d__Archaea;p__Thermoproteota;c__Thermoproteia;o__Sulfolobales;f__NBVN01;g__DTCV01;s__DTCV01 sp011337845	Crenarchaeota	YES
GCA_011366425.1	d__Archaea;p__Thermoproteota;c__Thermoproteia;o__Sulfolobales;f__NBVN01;g__DTCV01;s__DTCV01 sp011366425	Crenarchaeota	YES
GCA_002255065.1	d__Archaea;p__Thermoproteota;c__Thermoproteia;o__Sulfolobales;f__NBVN01;g__EX4484-204;s__EX4484-204 sp002255065	Crenarchaeota	YES
GCA_003661745.1	d__Archaea;p__Thermoproteota;c__Thermoproteia;o__Sulfolobales;f__NBVN01;g__EX4484-204;s__EX4484-204 sp003661745	Crenarchaeota	YES
GCA_011361945.1	d__Archaea;p__Thermoproteota;c__Thermoproteia;o__Sulfolobales;f__NBVN01;g__Zestosphaera;s__Zestosphaera sp011361945	Crenarchaeota	YES
GCA_011364565.1	d__Archaea;p__Thermoproteota;c__Thermoproteia;o__Sulfolobales;f__NBVN01;g__Zestosphaera;s__Zestosphaera sp011364565	Crenarchaeota	YES
GCA_011375725.1	d__Archaea;p__Thermoproteota;c__Thermoproteia;o__Sulfolobales;f__NBVN01;g__Zestosphaera;s__Zestosphaera sp011375725	Crenarchaeota	YES
GCA_003056265.1	d__Archaea;p__Thermoproteota;c__Thermoproteia;o__Sulfolobales;f__NBVN01;g__Zestosphaera;s__Zestosphaera tikiterensis	Crenarchaeota	YES
GCA_000015145.1	d__Archaea;p__Thermoproteota;c__Thermoproteia;o__Sulfolobales;f__Pyrodictiaceae;g__Hyperthermus;s__Hyperthermus butylicus	Crenarchaeota	YES
GCA_013153145.1	d__Archaea;p__Thermoproteota;c__Thermoproteia;o__Sulfolobales;f__Pyrodictiaceae;g__JAADEY01;s__JAADEY01 sp013153145	Crenarchaeota	YES
GCA_001412615.1	d__Archaea;p__Thermoproteota;c__Thermoproteia;o__Sulfolobales;f__Pyrodictiaceae;g__Pyrodictium;s__Pyrodictium delaneyi	Crenarchaeota	YES
GCA_001462395.1	d__Archaea;p__Thermoproteota;c__Thermoproteia;o__Sulfolobales;f__Pyrodictiaceae;g__Pyrodictium;s__Pyrodictium occultum	Crenarchaeota	YES
GCA_000223395.1	d__Archaea;p__Thermoproteota;c__Thermoproteia;o__Sulfolobales;f__Pyrodictiaceae;g__Pyrolobus;s__Pyrolobus fumarii	Crenarchaeota	YES
GCA_003978665.1	d__Archaea;p__Thermoproteota;c__Thermoproteia;o__Sulfolobales;f__Pyrodictiaceae;g__QNYQ01;s__QNYQ01 sp003978665	Crenarchaeota	YES
GCA_013153105.1	d__Archaea;p__Thermoproteota;c__Thermoproteia;o__Sulfolobales;f__Pyrodictiaceae;g__QNYQ01;s__QNYQ01 sp013153105	Crenarchaeota	YES
GCA_013540595.1	d__Archaea;p__Thermoproteota;c__Thermoproteia;o__Sulfolobales;f__Pyrodictiaceae;g__QNYQ01;s__QNYQ01 sp013540595	Crenarchaeota	YES
GCA_000389735.1	d__Archaea;p__Thermoproteota;c__Thermoproteia;o__Sulfolobales;f__Sulfolobaceae;g__Acd1;s__Acd1 sp000389735	Crenarchaeota	YES
GCA_003201835.2	d__Archaea;p__Thermoproteota;c__Thermoproteia;o__Sulfolobales;f__Sulfolobaceae;g__Acidianus_B;s__Acidianus_B brierleyi	Crenarchaeota	YES
GCA_009729015.1	d__Archaea;p__Thermoproteota;c__Thermoproteia;o__Sulfolobales;f__Sulfolobaceae;g__Acidianus;s__Acidianus ambivalens	Crenarchaeota	YES
GCA_000632495.1	d__Archaea;p__Thermoproteota;c__Thermoproteia;o__Sulfolobales;f__Sulfolobaceae;g__Acidianus;s__Acidianus copahuensis	Crenarchaeota	YES
GCA_003086435.1	d__Archaea;p__Thermoproteota;c__Thermoproteia;o__Sulfolobales;f__Sulfolobaceae;g__Acidianus;s__Acidianus hospitalis	Crenarchaeota	YES
GCA_009729545.1	d__Archaea;p__Thermoproteota;c__Thermoproteia;o__Sulfolobales;f__Sulfolobaceae;g__Acidianus;s__Acidianus infernus	Crenarchaeota	YES
GCA_002116695.1	d__Archaea;p__Thermoproteota;c__Thermoproteia;o__Sulfolobales;f__Sulfolobaceae;g__Acidianus;s__Acidianus manzaensis	Crenarchaeota	YES
GCA_003201765.2	d__Archaea;p__Thermoproteota;c__Thermoproteia;o__Sulfolobales;f__Sulfolobaceae;g__Acidianus;s__Acidianus sulfidivorans	Crenarchaeota	YES
GCA_000565255.1	d__Archaea;p__Thermoproteota;c__Thermoproteia;o__Sulfolobales;f__Sulfolobaceae;g__Aramenus;s__Aramenus sulfurataquae	Crenarchaeota	YES
GCA_000204925.1	d__Archaea;p__Thermoproteota;c__Thermoproteia;o__Sulfolobales;f__Sulfolobaceae;g__Metallosphaera;s__Metallosphaera cuprina	Crenarchaeota	YES
GCA_003201675.2	d__Archaea;p__Thermoproteota;c__Thermoproteia;o__Sulfolobales;f__Sulfolobaceae;g__Metallosphaera;s__Metallosphaera hakonensis	Crenarchaeota	YES
GCA_013343295.1	d__Archaea;p__Thermoproteota;c__Thermoproteia;o__Sulfolobales;f__Sulfolobaceae;g__Metallosphaera;s__Metallosphaera tengchongensis	Crenarchaeota	YES
GCA_000243315.1	d__Archaea;p__Thermoproteota;c__Thermoproteia;o__Sulfolobales;f__Sulfolobaceae;g__Metallosphaera;s__Metallosphaera yellowstonensis	Crenarchaeota	YES
GCA_000022485.1	d__Archaea;p__Thermoproteota;c__Thermoproteia;o__Sulfolobales;f__Sulfolobaceae;g__Saccharolobus;s__Saccharolobus islandicus	Crenarchaeota	YES
GCA_900079115.1	d__Archaea;p__Thermoproteota;c__Thermoproteia;o__Sulfolobales;f__Sulfolobaceae;g__Saccharolobus;s__Saccharolobus solfataricus	Crenarchaeota	YES
GCA_001719125.1	d__Archaea;p__Thermoproteota;c__Thermoproteia;o__Sulfolobales;f__Sulfolobaceae;g__Saccharolobus;s__Saccharolobus sp001719125	Crenarchaeota	YES
GCA_009601705.1	d__Archaea;p__Thermoproteota;c__Thermoproteia;o__Sulfolobales;f__Sulfolobaceae;g__Saccharolobus;s__Saccharolobus sp009601705	Crenarchaeota	YES
GCA_009729035.1	d__Archaea;p__Thermoproteota;c__Thermoproteia;o__Sulfolobales;f__Sulfolobaceae;g__Stygiolobus;s__Stygiolobus azoricus	Crenarchaeota	YES
GCA_003086555.1	d__Archaea;p__Thermoproteota;c__Thermoproteia;o__Sulfolobales;f__Sulfolobaceae;g__Stygiolobus;s__Stygiolobus sp003086555	Crenarchaeota	YES
GCA_003967175.1	d__Archaea;p__Thermoproteota;c__Thermoproteia;o__Sulfolobales;f__Sulfolobaceae;g__Sulfodiicoccus;s__Sulfodiicoccus acidiphilus	Crenarchaeota	YES
GCA_000012285.1	d__Archaea;p__Thermoproteota;c__Thermoproteia;o__Sulfolobales;f__Sulfolobaceae;g__Sulfolobus;s__Sulfolobus acidocaldarius	Crenarchaeota	YES
GCA_000508305.1	d__Archaea;p__Thermoproteota;c__Thermoproteia;o__Sulfolobales;f__Sulfolobaceae;g__Sulfolobus;s__Sulfolobus acidocaldarius_A	Crenarchaeota	YES
GCA_001316045.1	d__Archaea;p__Thermoproteota;c__Thermoproteia;o__Sulfolobales;f__Sulfolobaceae;g__Sulfuracidifex;s__Sulfuracidifex metallicus	Crenarchaeota	YES
GCA_002495845.1	d__Archaea;p__Thermoproteota;c__Thermoproteia;o__Sulfolobales;f__Sulfolobaceae;g__Sulfuracidifex;s__Sulfuracidifex sp002495845	Crenarchaeota	YES
GCA_008326425.1	d__Archaea;p__Thermoproteota;c__Thermoproteia;o__Sulfolobales;f__Sulfolobaceae;g__Sulfuracidifex;s__Sulfuracidifex tepidarius	Crenarchaeota	YES
GCA_009729055.1	d__Archaea;p__Thermoproteota;c__Thermoproteia;o__Sulfolobales;f__Sulfolobaceae;g__Sulfurisphaera;s__Sulfurisphaera ohwakuensis	Crenarchaeota	YES
GCA_012222305.1	d__Archaea;p__Thermoproteota;c__Thermoproteia;o__Sulfolobales;f__Sulfolobaceae;g__Sulfurisphaera;s__Sulfurisphaera sp012222305	Crenarchaeota	YES
GCA_000011205.1	d__Archaea;p__Thermoproteota;c__Thermoproteia;o__Sulfolobales;f__Sulfolobaceae;g__Sulfurisphaera;s__Sulfurisphaera tokodaii	Crenarchaeota	YES
GCA_003649445.1	d__Archaea;p__Thermoproteota;c__Thermoproteia;o__Thermofilales;f__B15-G2;g__B15-G2;s__B15-G2 sp003649445	Crenarchaeota	YES
GCA_003650815.1	d__Archaea;p__Thermoproteota;c__Thermoproteia;o__Thermofilales;f__B15-G2;g__B15-G2;s__B15-G2 sp003650815	Crenarchaeota	YES
GCA_003649515.1	d__Archaea;p__Thermoproteota;c__Thermoproteia;o__Thermofilales;f__B20-G17;g__B14-G17;s__B14-G17 sp003649515	Crenarchaeota	YES
GCA_003650785.1	d__Archaea;p__Thermoproteota;c__Thermoproteia;o__Thermofilales;f__B20-G17;g__B20-G17;s__B20-G17 sp003650785	Crenarchaeota	YES
GCA_003650675.1	d__Archaea;p__Thermoproteota;c__Thermoproteia;o__Thermofilales;f__B20-G17;g__B67-G16;s__B67-G16 sp003650675	Crenarchaeota	YES
GCA_003649235.1	d__Archaea;p__Thermoproteota;c__Thermoproteia;o__Thermofilales;f__B69-G16;g__B69-G16;s__B69-G16 sp003649235	Crenarchaeota	YES
GCA_003649225.1	d__Archaea;p__Thermoproteota;c__Thermoproteia;o__Thermofilales;f__B9-G17;g__B9-G17;s__B9-G17 sp003649225	Crenarchaeota	YES
GCA_002254595.1	d__Archaea;p__Thermoproteota;c__Thermoproteia;o__Thermofilales;f__EX4484-15;g__EX4484-15;s__EX4484-15 sp002254595	Crenarchaeota	YES
GCA_003649495.1	d__Archaea;p__Thermoproteota;c__Thermoproteia;o__Thermofilales;f__Thermofilaceae;g__B17-G15;s__B17-G15 sp003649495	Crenarchaeota	YES
GCA_011053655.1	d__Archaea;p__Thermoproteota;c__Thermoproteia;o__Thermofilales;f__Thermofilaceae;g__DRZQ01;s__DRZQ01 sp011053655	Crenarchaeota	YES
GCA_011055445.1	d__Archaea;p__Thermoproteota;c__Thermoproteia;o__Thermofilales;f__Thermofilaceae;g__DRZQ01;s__DRZQ01 sp011055445	Crenarchaeota	YES
GCA_011369665.1	d__Archaea;p__Thermoproteota;c__Thermoproteia;o__Thermofilales;f__Thermofilaceae;g__DRZQ01;s__DRZQ01 sp011369665	Crenarchaeota	YES
GCA_011372935.1	d__Archaea;p__Thermoproteota;c__Thermoproteia;o__Thermofilales;f__Thermofilaceae;g__DRZQ01;s__DRZQ01 sp011372935	Crenarchaeota	YES
GCA_002855745.1	d__Archaea;p__Thermoproteota;c__Thermoproteia;o__Thermofilales;f__Thermofilaceae;g__Thermofilum_A;s__Thermofilum_A sp002855745	Crenarchaeota	YES
GCA_000993805.1	d__Archaea;p__Thermoproteota;c__Thermoproteia;o__Thermofilales;f__Thermofilaceae;g__Thermofilum_A;s__Thermofilum_A uzonense	Crenarchaeota	YES
GCA_000813245.1	d__Archaea;p__Thermoproteota;c__Thermoproteia;o__Thermofilales;f__Thermofilaceae;g__Thermofilum_B;s__Thermofilum_B adornatum	Crenarchaeota	YES
GCA_000015225.1	d__Archaea;p__Thermoproteota;c__Thermoproteia;o__Thermofilales;f__Thermofilaceae;g__Thermofilum_B;s__Thermofilum_B pendens_A	Crenarchaeota	YES
GCA_011372985.1	d__Archaea;p__Thermoproteota;c__Thermoproteia;o__Thermofilales;f__Thermofilaceae;g__Thermofilum_C;s__Thermofilum_C pendens_A	Crenarchaeota	YES
GCA_011363115.1	d__Archaea;p__Thermoproteota;c__Thermoproteia;o__Thermofilales;f__Thermofilaceae;g__Thermofilum_C;s__Thermofilum_C pendens_B	Crenarchaeota	YES
GCA_011047595.1	d__Archaea;p__Thermoproteota;c__Thermoproteia;o__Thermofilales;f__Thermofilaceae;g__Thermofilum_C;s__Thermofilum_C sp011047595	Crenarchaeota	YES
GCA_011364825.1	d__Archaea;p__Thermoproteota;c__Thermoproteia;o__Thermofilales;f__Thermofilaceae;g__Thermofilum_C;s__Thermofilum_C sp011364825	Crenarchaeota	YES
GCA_003649205.1	d__Archaea;p__Thermoproteota;c__Thermoproteia;o__Thermoproteales;f__B15-G16;g__B15-G16;s__B15-G16 sp003649205	Crenarchaeota	YES
GCA_000018305.1	d__Archaea;p__Thermoproteota;c__Thermoproteia;o__Thermoproteales;f__Thermocladiaceae;g__Caldivirga;s__Caldivirga maquilingensis	Crenarchaeota	YES
GCA_001663375.1	d__Archaea;p__Thermoproteota;c__Thermoproteia;o__Thermoproteales;f__Thermocladiaceae;g__Caldivirga;s__Caldivirga sp001663375	Crenarchaeota	YES
GCA_002506515.1	d__Archaea;p__Thermoproteota;c__Thermoproteia;o__Thermoproteales;f__Thermocladiaceae;g__Caldivirga;s__Caldivirga sp002506515	Crenarchaeota	YES
GCA_002254895.1	d__Archaea;p__Thermoproteota;c__Thermoproteia;o__Thermoproteales;f__Thermocladiaceae;g__EX4572-64;s__EX4572-64 sp002254895	Crenarchaeota	YES
GCA_013153275.1	d__Archaea;p__Thermoproteota;c__Thermoproteia;o__Thermoproteales;f__Thermocladiaceae;g__JAADER01;s__JAADER01 sp013153275	Crenarchaeota	YES
GCA_013153895.1	d__Archaea;p__Thermoproteota;c__Thermoproteia;o__Thermoproteales;f__Thermocladiaceae;g__JAADER01;s__JAADER01 sp013153895	Crenarchaeota	YES
GCA_013154355.1	d__Archaea;p__Thermoproteota;c__Thermoproteia;o__Thermoproteales;f__Thermocladiaceae;g__JAADER01;s__JAADER01 sp013154355	Crenarchaeota	YES
GCA_001315925.1	d__Archaea;p__Thermoproteota;c__Thermoproteia;o__Thermoproteales;f__Thermocladiaceae;g__Thermocladium;s__Thermocladium modestius	Crenarchaeota	YES
GCA_001516585.1	d__Archaea;p__Thermoproteota;c__Thermoproteia;o__Thermoproteales;f__Thermocladiaceae;g__Thermocladium;s__Thermocladium sp001516585	Crenarchaeota	YES
GCA_002508315.1	d__Archaea;p__Thermoproteota;c__Thermoproteia;o__Thermoproteales;f__Thermocladiaceae;g__Thermocladium;s__Thermocladium sp002508315	Crenarchaeota	YES
GCA_001748385.1	d__Archaea;p__Thermoproteota;c__Thermoproteia;o__Thermoproteales;f__Thermocladiaceae;g__Vulcanisaeta_B;s__Vulcanisaeta_B thermophila	Crenarchaeota	YES
GCA_000148385.1	d__Archaea;p__Thermoproteota;c__Thermoproteia;o__Thermoproteales;f__Thermocladiaceae;g__Vulcanisaeta;s__Vulcanisaeta distributa	Crenarchaeota	YES
GCA_001316005.1	d__Archaea;p__Thermoproteota;c__Thermoproteia;o__Thermoproteales;f__Thermocladiaceae;g__Vulcanisaeta;s__Vulcanisaeta distributa_B	Crenarchaeota	YES
GCA_001316125.1	d__Archaea;p__Thermoproteota;c__Thermoproteia;o__Thermoproteales;f__Thermocladiaceae;g__Vulcanisaeta;s__Vulcanisaeta distributa_C	Crenarchaeota	YES
GCA_002506645.1	d__Archaea;p__Thermoproteota;c__Thermoproteia;o__Thermoproteales;f__Thermocladiaceae;g__Vulcanisaeta;s__Vulcanisaeta distributa_D	Crenarchaeota	YES
GCA_001315985.1	d__Archaea;p__Thermoproteota;c__Thermoproteia;o__Thermoproteales;f__Thermocladiaceae;g__Vulcanisaeta;s__Vulcanisaeta distributa_E	Crenarchaeota	YES
GCA_000190315.1	d__Archaea;p__Thermoproteota;c__Thermoproteia;o__Thermoproteales;f__Thermocladiaceae;g__Vulcanisaeta;s__Vulcanisaeta moutnovskia	Crenarchaeota	YES
GCA_001316025.1	d__Archaea;p__Thermoproteota;c__Thermoproteia;o__Thermoproteales;f__Thermocladiaceae;g__Vulcanisaeta;s__Vulcanisaeta souniana	Crenarchaeota	YES
GCA_001316245.1	d__Archaea;p__Thermoproteota;c__Thermoproteia;o__Thermoproteales;f__Thermocladiaceae;g__Vulcanisaeta;s__Vulcanisaeta sp001316245	Crenarchaeota	YES
GCA_001316265.1	d__Archaea;p__Thermoproteota;c__Thermoproteia;o__Thermoproteales;f__Thermocladiaceae;g__Vulcanisaeta;s__Vulcanisaeta sp001316265	Crenarchaeota	YES
GCA_001316285.1	d__Archaea;p__Thermoproteota;c__Thermoproteia;o__Thermoproteales;f__Thermocladiaceae;g__Vulcanisaeta;s__Vulcanisaeta sp001316285	Crenarchaeota	YES
GCA_001516765.1	d__Archaea;p__Thermoproteota;c__Thermoproteia;o__Thermoproteales;f__Thermocladiaceae;g__Vulcanisaeta;s__Vulcanisaeta sp001516765	Crenarchaeota	YES
GCA_002496475.1	d__Archaea;p__Thermoproteota;c__Thermoproteia;o__Thermoproteales;f__Thermocladiaceae;g__Vulcanisaeta;s__Vulcanisaeta sp002496475	Crenarchaeota	YES
GCA_000007225.1	d__Archaea;p__Thermoproteota;c__Thermoproteia;o__Thermoproteales;f__Thermoproteaceae;g__Pyrobaculum;s__Pyrobaculum aerophilum	Crenarchaeota	YES
GCA_000016385.1	d__Archaea;p__Thermoproteota;c__Thermoproteia;o__Thermoproteales;f__Thermoproteaceae;g__Pyrobaculum;s__Pyrobaculum arsenaticum	Crenarchaeota	YES
GCA_000015805.1	d__Archaea;p__Thermoproteota;c__Thermoproteia;o__Thermoproteales;f__Thermoproteaceae;g__Pyrobaculum;s__Pyrobaculum calidifontis	Crenarchaeota	YES
GCA_000234805.1	d__Archaea;p__Thermoproteota;c__Thermoproteia;o__Thermoproteales;f__Thermoproteaceae;g__Pyrobaculum;s__Pyrobaculum ferrireducens	Crenarchaeota	YES
GCA_000015205.1	d__Archaea;p__Thermoproteota;c__Thermoproteia;o__Thermoproteales;f__Thermoproteaceae;g__Pyrobaculum;s__Pyrobaculum islandicum	Crenarchaeota	YES
GCA_000019805.1	d__Archaea;p__Thermoproteota;c__Thermoproteia;o__Thermoproteales;f__Thermoproteaceae;g__Pyrobaculum;s__Pyrobaculum neutrophilum	Crenarchaeota	YES
GCA_000247545.1	d__Archaea;p__Thermoproteota;c__Thermoproteia;o__Thermoproteales;f__Thermoproteaceae;g__Pyrobaculum;s__Pyrobaculum oguniense	Crenarchaeota	YES
GCA_001189275.1	d__Archaea;p__Thermoproteota;c__Thermoproteia;o__Thermoproteales;f__Thermoproteaceae;g__Pyrobaculum;s__Pyrobaculum sp001189275	Crenarchaeota	YES
GCA_009903905.1	d__Archaea;p__Thermoproteota;c__Thermoproteia;o__Thermoproteales;f__Thermoproteaceae;g__Pyrobaculum;s__Pyrobaculum sp009903905	Crenarchaeota	YES
GCA_000960885.1	d__Archaea;p__Thermoproteota;c__Thermoproteia;o__Thermoproteales;f__Thermoproteaceae;g__Thermoproteus;s__Thermoproteus sp000960885	Crenarchaeota	YES
GCA_002077075.2	d__Archaea;p__Thermoproteota;c__Thermoproteia;o__Thermoproteales;f__Thermoproteaceae;g__Thermoproteus;s__Thermoproteus sp002077075	Crenarchaeota	YES
GCA_002497345.1	d__Archaea;p__Thermoproteota;c__Thermoproteia;o__Thermoproteales;f__Thermoproteaceae;g__Thermoproteus;s__Thermoproteus sp002497345	Crenarchaeota	YES
GCA_009903945.1	d__Archaea;p__Thermoproteota;c__Thermoproteia;o__Thermoproteales;f__Thermoproteaceae;g__Thermoproteus;s__Thermoproteus sp009903945	Crenarchaeota	YES
GCA_000253055.1	d__Archaea;p__Thermoproteota;c__Thermoproteia;o__Thermoproteales;f__Thermoproteaceae;g__Thermoproteus;s__Thermoproteus tenax	Crenarchaeota	YES
GCA_000193375.1	d__Archaea;p__Thermoproteota;c__Thermoproteia;o__Thermoproteales;f__Thermoproteaceae;g__Thermoproteus;s__Thermoproteus uzoniensis	Crenarchaeota	YES
GCA_019056875.1	FreyORJordarchaeota;FreyORJordarchaeota;FreyORJordarchaeota;FreyORJordarchaeota;FreyORJordarchaeota;FreyORJordarchaeota	Frey-/Jordarchaeota	YES
GCA_019057485.1	FreyORJordarchaeota;FreyORJordarchaeota;FreyORJordarchaeota;FreyORJordarchaeota;FreyORJordarchaeota;FreyORJordarchaeota	Frey-/Jordarchaeota	YES
GCA_019057695.1	FreyORJordarchaeota;FreyORJordarchaeota;FreyORJordarchaeota;FreyORJordarchaeota;FreyORJordarchaeota;FreyORJordarchaeota	Frey-/Jordarchaeota	YES
GCA_019058495.1	FreyORJordarchaeota;FreyORJordarchaeota;FreyORJordarchaeota;FreyORJordarchaeota;FreyORJordarchaeota;FreyORJordarchaeota	Frey-/Jordarchaeota	YES
GCA_019058575.1	FreyORJordarchaeota;FreyORJordarchaeota;FreyORJordarchaeota;FreyORJordarchaeota;FreyORJordarchaeota;FreyORJordarchaeota	Frey-/Jordarchaeota	YES
LMSG_G000000625.1	FreyORJordarchaeota;FreyORJordarchaeota;FreyORJordarchaeota;FreyORJordarchaeota;FreyORJordarchaeota;FreyORJordarchaeota	Frey-/Jordarchaeota	YES
LMSG_G000000626.1	FreyORJordarchaeota;FreyORJordarchaeota;FreyORJordarchaeota;FreyORJordarchaeota;FreyORJordarchaeota;FreyORJordarchaeota	Frey-/Jordarchaeota	YES
LMSG_G000000627.1	FreyORJordarchaeota;FreyORJordarchaeota;FreyORJordarchaeota;FreyORJordarchaeota;FreyORJordarchaeota;FreyORJordarchaeota	Frey-/Jordarchaeota	YES
GCA_011043955.1	FreyORJordarchaeota;FreyORJordarchaeota;FreyORJordarchaeota;FreyORJordarchaeota;FreyORJordarchaeota;FreyORJordarchaeota	Frey-/Jordarchaeota	YES
GCA_011362025.1	FreyORJordarchaeota;FreyORJordarchaeota;FreyORJordarchaeota;FreyORJordarchaeota;FreyORJordarchaeota;FreyORJordarchaeota	Frey-/Jordarchaeota	YES
GCA_019057675.1	FreyORJordarchaeota;FreyORJordarchaeota;FreyORJordarchaeota;FreyORJordarchaeota;FreyORJordarchaeota;FreyORJordarchaeota	Frey-/Jordarchaeota	YES
GCA_011364305.1	FreyORJordarchaeota;FreyORJordarchaeota;FreyORJordarchaeota;FreyORJordarchaeota;FreyORJordarchaeota;FreyORJordarchaeota	Frey-/Jordarchaeota	YES
GCA_011364505.1	FreyORJordarchaeota;FreyORJordarchaeota;FreyORJordarchaeota;FreyORJordarchaeota;FreyORJordarchaeota;FreyORJordarchaeota	Frey-/Jordarchaeota	YES
GCA_019057715.1	FreyORJordarchaeota;FreyORJordarchaeota;FreyORJordarchaeota;FreyORJordarchaeota;FreyORJordarchaeota;FreyORJordarchaeota	Frey-/Jordarchaeota	YES
GCA_004524125.1	Gerdarchaeota;Gerdarchaeota;Gerdarchaeota;Gerdarchaeota;Gerdarchaeota;Gerdarchaeota	Gerdarchaeota	YES
GCA_014730365.1	Gerdarchaeota;Gerdarchaeota;Gerdarchaeota;Gerdarchaeota;Gerdarchaeota;Gerdarchaeota	Gerdarchaeota	YES
GCA_003662875.1	Gerdarchaeota;Gerdarchaeota;Gerdarchaeota;Gerdarchaeota;Gerdarchaeota;Gerdarchaeota	Gerdarchaeota	YES
GCA_003662885.1	Gerdarchaeota;Gerdarchaeota;Gerdarchaeota;Gerdarchaeota;Gerdarchaeota;Gerdarchaeota	Gerdarchaeota	YES
GCA_003662935.1	Gerdarchaeota;Gerdarchaeota;Gerdarchaeota;Gerdarchaeota;Gerdarchaeota;Gerdarchaeota	Gerdarchaeota	YES
GCA_004376455.1	Gerdarchaeota;Gerdarchaeota;Gerdarchaeota;Gerdarchaeota;Gerdarchaeota;Gerdarchaeota	Gerdarchaeota	YES
GCA_011364945.1	Gerdarchaeota;Gerdarchaeota;Gerdarchaeota;Gerdarchaeota;Gerdarchaeota;Gerdarchaeota	Gerdarchaeota	YES
GCA_011366225.1	Gerdarchaeota;Gerdarchaeota;Gerdarchaeota;Gerdarchaeota;Gerdarchaeota;Gerdarchaeota	Gerdarchaeota	YES
GCA_011366235.1	Gerdarchaeota;Gerdarchaeota;Gerdarchaeota;Gerdarchaeota;Gerdarchaeota;Gerdarchaeota	Gerdarchaeota	YES
GCA_011366245.1	Gerdarchaeota;Gerdarchaeota;Gerdarchaeota;Gerdarchaeota;Gerdarchaeota;Gerdarchaeota	Gerdarchaeota	YES
GCA_011366285.1	Gerdarchaeota;Gerdarchaeota;Gerdarchaeota;Gerdarchaeota;Gerdarchaeota;Gerdarchaeota	Gerdarchaeota	YES
GCA_011366295.1	Gerdarchaeota;Gerdarchaeota;Gerdarchaeota;Gerdarchaeota;Gerdarchaeota;Gerdarchaeota	Gerdarchaeota	YES
GCA_016649575.1	Gerdarchaeota;Gerdarchaeota;Gerdarchaeota;Gerdarchaeota;Gerdarchaeota;Gerdarchaeota	Gerdarchaeota	YES
GCA_016839405.1	Gerdarchaeota;Gerdarchaeota;Gerdarchaeota;Gerdarchaeota;Gerdarchaeota;Gerdarchaeota	Gerdarchaeota	YES
GCA_016840905.1	Gerdarchaeota;Gerdarchaeota;Gerdarchaeota;Gerdarchaeota;Gerdarchaeota;Gerdarchaeota	Gerdarchaeota	YES
GCA_016840945.1	Gerdarchaeota;Gerdarchaeota;Gerdarchaeota;Gerdarchaeota;Gerdarchaeota;Gerdarchaeota	Gerdarchaeota	YES
GCA_016927615.1	Gerdarchaeota;Gerdarchaeota;Gerdarchaeota;Gerdarchaeota;Gerdarchaeota;Gerdarchaeota	Gerdarchaeota	YES
GCA_018238085.1	Gerdarchaeota;Gerdarchaeota;Gerdarchaeota;Gerdarchaeota;Gerdarchaeota;Gerdarchaeota	Gerdarchaeota	YES
GCA_018238125.1	Gerdarchaeota;Gerdarchaeota;Gerdarchaeota;Gerdarchaeota;Gerdarchaeota;Gerdarchaeota	Gerdarchaeota	YES
GCA_018238155.1	Gerdarchaeota;Gerdarchaeota;Gerdarchaeota;Gerdarchaeota;Gerdarchaeota;Gerdarchaeota	Gerdarchaeota	YES
GCA_019056785.1	Gerdarchaeota;Gerdarchaeota;Gerdarchaeota;Gerdarchaeota;Gerdarchaeota;Gerdarchaeota	Gerdarchaeota	YES
GCA_019057515.1	Gerdarchaeota;Gerdarchaeota;Gerdarchaeota;Gerdarchaeota;Gerdarchaeota;Gerdarchaeota	Gerdarchaeota	YES
GCA_019057615.1	Gerdarchaeota;Gerdarchaeota;Gerdarchaeota;Gerdarchaeota;Gerdarchaeota;Gerdarchaeota	Gerdarchaeota	YES
GCA_019058165.1	Gerdarchaeota;Gerdarchaeota;Gerdarchaeota;Gerdarchaeota;Gerdarchaeota;Gerdarchaeota	Gerdarchaeota	YES
GCA_019058195.1	Gerdarchaeota;Gerdarchaeota;Gerdarchaeota;Gerdarchaeota;Gerdarchaeota;Gerdarchaeota	Gerdarchaeota	YES
GCA_019058275.1	Gerdarchaeota;Gerdarchaeota;Gerdarchaeota;Gerdarchaeota;Gerdarchaeota;Gerdarchaeota	Gerdarchaeota	YES
GCA_019894765.1	Gerdarchaeota;Gerdarchaeota;Gerdarchaeota;Gerdarchaeota;Gerdarchaeota;Gerdarchaeota	Gerdarchaeota	YES
GCA_013166835.1	Gerdarchaeota;Gerdarchaeota;Gerdarchaeota;Gerdarchaeota;Gerdarchaeota;Gerdarchaeota	Gerdarchaeota	YES
GCA_016839875.1	Heimdallarchaeota;Heimdallarchaeota;Heimdallarchaeota;Heimdallarchaeota;Heimdallarchaeota;Heimdallarchaeota	Heimdallarchaeota	YES
GCA_018238245.1	Heimdallarchaeota;Heimdallarchaeota;Heimdallarchaeota;Heimdallarchaeota;Heimdallarchaeota;Heimdallarchaeota	Heimdallarchaeota	YES
GCA_018238585.1	Heimdallarchaeota;Heimdallarchaeota;Heimdallarchaeota;Heimdallarchaeota;Heimdallarchaeota;Heimdallarchaeota	Heimdallarchaeota	YES
GCA_018238645.1	Heimdallarchaeota;Heimdallarchaeota;Heimdallarchaeota;Heimdallarchaeota;Heimdallarchaeota;Heimdallarchaeota	Heimdallarchaeota	YES
GCA_018238805.1	Heimdallarchaeota;Heimdallarchaeota;Heimdallarchaeota;Heimdallarchaeota;Heimdallarchaeota;Heimdallarchaeota	Heimdallarchaeota	YES
GCA_019057815.1	Heimdallarchaeota;Heimdallarchaeota;Heimdallarchaeota;Heimdallarchaeota;Heimdallarchaeota;Heimdallarchaeota	Heimdallarchaeota	YES
GCA_004376735.1	Heimdallarchaeota;Heimdallarchaeota;Heimdallarchaeota;Heimdallarchaeota;Heimdallarchaeota;Heimdallarchaeota	Heimdallarchaeota	YES
GCA_004524685.1	Heimdallarchaeota;Heimdallarchaeota;Heimdallarchaeota;Heimdallarchaeota;Heimdallarchaeota;Heimdallarchaeota	Heimdallarchaeota	YES
GCA_016839945.1	Heimdallarchaeota;Heimdallarchaeota;Heimdallarchaeota;Heimdallarchaeota;Heimdallarchaeota;Heimdallarchaeota	Heimdallarchaeota	YES
GCA_016839985.1	Heimdallarchaeota;Heimdallarchaeota;Heimdallarchaeota;Heimdallarchaeota;Heimdallarchaeota;Heimdallarchaeota	Heimdallarchaeota	YES
GCA_016840095.1	Heimdallarchaeota;Heimdallarchaeota;Heimdallarchaeota;Heimdallarchaeota;Heimdallarchaeota;Heimdallarchaeota	Heimdallarchaeota	YES
GCA_018238095.1	Heimdallarchaeota;Heimdallarchaeota;Heimdallarchaeota;Heimdallarchaeota;Heimdallarchaeota;Heimdallarchaeota	Heimdallarchaeota	YES
GCA_018238545.1	Heimdallarchaeota;Heimdallarchaeota;Heimdallarchaeota;Heimdallarchaeota;Heimdallarchaeota;Heimdallarchaeota	Heimdallarchaeota	YES
GCA_018238885.1	Heimdallarchaeota;Heimdallarchaeota;Heimdallarchaeota;Heimdallarchaeota;Heimdallarchaeota;Heimdallarchaeota	Heimdallarchaeota	YES
GCA_019894795.1	Heimdallarchaeota;Heimdallarchaeota;Heimdallarchaeota;Heimdallarchaeota;Heimdallarchaeota;Heimdallarchaeota	Heimdallarchaeota	YES
GCA_001940755.1	Heimdallarchaeota;Heimdallarchaeota;Heimdallarchaeota;Heimdallarchaeota;Heimdallarchaeota;Heimdallarchaeota	Heimdallarchaeota	YES
GCA_002505645.1	Heimdallarchaeota;Heimdallarchaeota;Heimdallarchaeota;Heimdallarchaeota;Heimdallarchaeota;Heimdallarchaeota	Heimdallarchaeota	YES
GCA_019056895.1	Heimdallarchaeota;Heimdallarchaeota;Heimdallarchaeota;Heimdallarchaeota;Heimdallarchaeota;Heimdallarchaeota	Heimdallarchaeota	YES
GCA_019057375.1	Heimdallarchaeota;Heimdallarchaeota;Heimdallarchaeota;Heimdallarchaeota;Heimdallarchaeota;Heimdallarchaeota	Heimdallarchaeota	YES
GCA_013166775.1	Heimdallarchaeota;Heimdallarchaeota;Heimdallarchaeota;Heimdallarchaeota;Heimdallarchaeota;Heimdallarchaeota	Heimdallarchaeota	YES
GCA_004524455.1	Helarchaeota;Helarchaeota;Helarchaeota;Helarchaeota;Helarchaeota;Helarchaeota	Helarchaeota	YES
GCA_016840125.1	Helarchaeota;Helarchaeota;Helarchaeota;Helarchaeota;Helarchaeota;Helarchaeota	Helarchaeota	YES
GCA_005191415.1	Helarchaeota;Helarchaeota;Helarchaeota;Helarchaeota;Helarchaeota;Helarchaeota	Helarchaeota	YES
GCA_013375405.1	Helarchaeota;Helarchaeota;Helarchaeota;Helarchaeota;Helarchaeota;Helarchaeota	Helarchaeota	YES
GCA_013375455.1	Helarchaeota;Helarchaeota;Helarchaeota;Helarchaeota;Helarchaeota;Helarchaeota	Helarchaeota	YES
GCA_004524165.1	Helarchaeota;Helarchaeota;Helarchaeota;Helarchaeota;Helarchaeota;Helarchaeota	Helarchaeota	YES
GCA_014729825.1	Helarchaeota;Helarchaeota;Helarchaeota;Helarchaeota;Helarchaeota;Helarchaeota	Helarchaeota	YES
GCA_004524205.1	Helarchaeota;Helarchaeota;Helarchaeota;Helarchaeota;Helarchaeota;Helarchaeota	Helarchaeota	YES
GCA_005191425.1	Helarchaeota;Helarchaeota;Helarchaeota;Helarchaeota;Helarchaeota;Helarchaeota	Helarchaeota	YES
GCA_019058315.1	Helarchaeota;Helarchaeota;Helarchaeota;Helarchaeota;Helarchaeota;Helarchaeota	Helarchaeota	YES
GCA_013375355.1	Helarchaeota;Helarchaeota;Helarchaeota;Helarchaeota;Helarchaeota;Helarchaeota	Helarchaeota	YES
GCA_016840985.1	Helarchaeota;Helarchaeota;Helarchaeota;Helarchaeota;Helarchaeota;Helarchaeota	Helarchaeota	YES
GCA_011365055.1	Helarchaeota;Helarchaeota;Helarchaeota;Helarchaeota;Helarchaeota;Helarchaeota	Helarchaeota	YES
GCA_016550385.1	Hermodarchaeota;Hermodarchaeota;Hermodarchaeota;Hermodarchaeota;Hermodarchaeota;Hermodarchaeota	Hermodarchaeota	YES
GCA_016550395.1	Hermodarchaeota;Hermodarchaeota;Hermodarchaeota;Hermodarchaeota;Hermodarchaeota;Hermodarchaeota	Hermodarchaeota	YES
GCA_016550405.1	Hermodarchaeota;Hermodarchaeota;Hermodarchaeota;Hermodarchaeota;Hermodarchaeota;Hermodarchaeota	Hermodarchaeota	YES
GCA_016550415.1	Hermodarchaeota;Hermodarchaeota;Hermodarchaeota;Hermodarchaeota;Hermodarchaeota;Hermodarchaeota	Hermodarchaeota	YES
GCA_016550425.1	Hermodarchaeota;Hermodarchaeota;Hermodarchaeota;Hermodarchaeota;Hermodarchaeota;Hermodarchaeota	Hermodarchaeota	YES
GCA_016550485.1	Hermodarchaeota;Hermodarchaeota;Hermodarchaeota;Hermodarchaeota;Hermodarchaeota;Hermodarchaeota	Hermodarchaeota	YES
GCA_016550495.1	Hermodarchaeota;Hermodarchaeota;Hermodarchaeota;Hermodarchaeota;Hermodarchaeota;Hermodarchaeota	Hermodarchaeota	YES
GCA_016550505.1	Hermodarchaeota;Hermodarchaeota;Hermodarchaeota;Hermodarchaeota;Hermodarchaeota;Hermodarchaeota	Hermodarchaeota	YES
GCA_016839365.1	Hermodarchaeota;Hermodarchaeota;Hermodarchaeota;Hermodarchaeota;Hermodarchaeota;Hermodarchaeota	Hermodarchaeota	YES
GCA_016839805.1	Hermodarchaeota;Hermodarchaeota;Hermodarchaeota;Hermodarchaeota;Hermodarchaeota;Hermodarchaeota	Hermodarchaeota	YES
GCA_016839995.1	Hermodarchaeota;Hermodarchaeota;Hermodarchaeota;Hermodarchaeota;Hermodarchaeota;Hermodarchaeota	Hermodarchaeota	YES
GCA_016840065.1	Hermodarchaeota;Hermodarchaeota;Hermodarchaeota;Hermodarchaeota;Hermodarchaeota;Hermodarchaeota	Hermodarchaeota	YES
GCA_016840135.1	Hermodarchaeota;Hermodarchaeota;Hermodarchaeota;Hermodarchaeota;Hermodarchaeota;Hermodarchaeota	Hermodarchaeota	YES
GCA_016840185.1	Hermodarchaeota;Hermodarchaeota;Hermodarchaeota;Hermodarchaeota;Hermodarchaeota;Hermodarchaeota	Hermodarchaeota	YES
GCA_016840405.1	Hermodarchaeota;Hermodarchaeota;Hermodarchaeota;Hermodarchaeota;Hermodarchaeota;Hermodarchaeota	Hermodarchaeota	YES
GCA_016840585.1	Hermodarchaeota;Hermodarchaeota;Hermodarchaeota;Hermodarchaeota;Hermodarchaeota;Hermodarchaeota	Hermodarchaeota	YES
GCA_016840595.1	Hermodarchaeota;Hermodarchaeota;Hermodarchaeota;Hermodarchaeota;Hermodarchaeota;Hermodarchaeota	Hermodarchaeota	YES
GCA_016840765.1	Hermodarchaeota;Hermodarchaeota;Hermodarchaeota;Hermodarchaeota;Hermodarchaeota;Hermodarchaeota	Hermodarchaeota	YES
LMSG_G000000617.1	Hermodarchaeota;Hermodarchaeota;Hermodarchaeota;Hermodarchaeota;Hermodarchaeota;Hermodarchaeota	Hermodarchaeota	YES
LMSG_G000000618.1	Hermodarchaeota;Hermodarchaeota;Hermodarchaeota;Hermodarchaeota;Hermodarchaeota;Hermodarchaeota	Hermodarchaeota	YES
GCA_015520535.1	Hodarchaeota;Hodarchaeota;Hodarchaeota;Hodarchaeota;Hodarchaeota;Hodarchaeota	Hodarchaeota	YES
GCA_016839955.1	Hodarchaeota;Hodarchaeota;Hodarchaeota;Hodarchaeota;Hodarchaeota;Hodarchaeota	Hodarchaeota	YES
GCA_016840025.1	Hodarchaeota;Hodarchaeota;Hodarchaeota;Hodarchaeota;Hodarchaeota;Hodarchaeota	Hodarchaeota	YES
GCA_016840265.1	Hodarchaeota;Hodarchaeota;Hodarchaeota;Hodarchaeota;Hodarchaeota;Hodarchaeota	Hodarchaeota	YES
GCA_016839515.1	Hodarchaeota;Hodarchaeota;Hodarchaeota;Hodarchaeota;Hodarchaeota;Hodarchaeota	Hodarchaeota	YES
GCA_016839625.1	Hodarchaeota;Hodarchaeota;Hodarchaeota;Hodarchaeota;Hodarchaeota;Hodarchaeota	Hodarchaeota	YES
GCA_016839505.1	Hodarchaeota;Hodarchaeota;Hodarchaeota;Hodarchaeota;Hodarchaeota;Hodarchaeota	Hodarchaeota	YES
GCA_016839665.1	Hodarchaeota;Hodarchaeota;Hodarchaeota;Hodarchaeota;Hodarchaeota;Hodarchaeota	Hodarchaeota	YES
GCA_016839785.1	Hodarchaeota;Hodarchaeota;Hodarchaeota;Hodarchaeota;Hodarchaeota;Hodarchaeota	Hodarchaeota	YES
GCA_016839815.1	Hodarchaeota;Hodarchaeota;Hodarchaeota;Hodarchaeota;Hodarchaeota;Hodarchaeota	Hodarchaeota	YES
GCA_016840035.1	Hodarchaeota;Hodarchaeota;Hodarchaeota;Hodarchaeota;Hodarchaeota;Hodarchaeota	Hodarchaeota	YES
GCA_016840285.1	Hodarchaeota;Hodarchaeota;Hodarchaeota;Hodarchaeota;Hodarchaeota;Hodarchaeota	Hodarchaeota	YES
GCA_016840305.1	Hodarchaeota;Hodarchaeota;Hodarchaeota;Hodarchaeota;Hodarchaeota;Hodarchaeota	Hodarchaeota	YES
GCA_019057635.1	Hodarchaeota;Hodarchaeota;Hodarchaeota;Hodarchaeota;Hodarchaeota;Hodarchaeota	Hodarchaeota	YES
GCA_019057655.1	Hodarchaeota;Hodarchaeota;Hodarchaeota;Hodarchaeota;Hodarchaeota;Hodarchaeota	Hodarchaeota	YES
GCA_020348965.1	Hodarchaeota;Hodarchaeota;Hodarchaeota;Hodarchaeota;Hodarchaeota;Hodarchaeota	Hodarchaeota	YES
GCA_020351745.1	Hodarchaeota;Hodarchaeota;Hodarchaeota;Hodarchaeota;Hodarchaeota;Hodarchaeota	Hodarchaeota	YES
GCA_020353515.1	Hodarchaeota;Hodarchaeota;Hodarchaeota;Hodarchaeota;Hodarchaeota;Hodarchaeota	Hodarchaeota	YES
GCA_003144275.1	Hodarchaeota;Hodarchaeota;Hodarchaeota;Hodarchaeota;Hodarchaeota;Hodarchaeota	Hodarchaeota	YES
GCA_011364965.1	Hodarchaeota;Hodarchaeota;Hodarchaeota;Hodarchaeota;Hodarchaeota;Hodarchaeota	Hodarchaeota	YES
GCA_016839295.1	Hodarchaeota;Hodarchaeota;Hodarchaeota;Hodarchaeota;Hodarchaeota;Hodarchaeota	Hodarchaeota	YES
GCA_001940645.1	Hodarchaeota;Hodarchaeota;Hodarchaeota;Hodarchaeota;Hodarchaeota;Hodarchaeota	Hodarchaeota	YES
GCA_003696825.1	Kariarchaeota;Kariarchaeota;Kariarchaeota;Kariarchaeota;Kariarchaeota;Kariarchaeota	Kariarchaeota	YES
GCA_015522385.1	Kariarchaeota;Kariarchaeota;Kariarchaeota;Kariarchaeota;Kariarchaeota;Kariarchaeota	Kariarchaeota	YES
GCA_015523565.1	Kariarchaeota;Kariarchaeota;Kariarchaeota;Kariarchaeota;Kariarchaeota;Kariarchaeota	Kariarchaeota	YES
GCA_010028525.1	Kariarchaeota;Kariarchaeota;Kariarchaeota;Kariarchaeota;Kariarchaeota;Kariarchaeota	Kariarchaeota	YES
GCA_010028545.1	Kariarchaeota;Kariarchaeota;Kariarchaeota;Kariarchaeota;Kariarchaeota;Kariarchaeota	Kariarchaeota	YES
GCA_016839545.1	Kariarchaeota;Kariarchaeota;Kariarchaeota;Kariarchaeota;Kariarchaeota;Kariarchaeota	Kariarchaeota	YES
GCA_002728275.1	Kariarchaeota;Kariarchaeota;Kariarchaeota;Kariarchaeota;Kariarchaeota;Kariarchaeota	Kariarchaeota	YES
GCA_010030355.1	Kariarchaeota;Kariarchaeota;Kariarchaeota;Kariarchaeota;Kariarchaeota;Kariarchaeota	Kariarchaeota	YES
GCA_011525205.1	Kariarchaeota;Kariarchaeota;Kariarchaeota;Kariarchaeota;Kariarchaeota;Kariarchaeota	Kariarchaeota	YES
GCA_001940725.1	Kariarchaeota;Kariarchaeota;Kariarchaeota;Kariarchaeota;Kariarchaeota;Kariarchaeota	Kariarchaeota	YES
GCA_012798355.1	Lokiarchaeota;Lokiarchaeota;Lokiarchaeota;Lokiarchaeota;Lokiarchaeota;Lokiarchaeota	Lokiarchaeota	YES
GCA_014729935.1	Lokiarchaeota;Lokiarchaeota;Lokiarchaeota;Lokiarchaeota;Lokiarchaeota;Lokiarchaeota	Lokiarchaeota	YES
GCA_016932935.1	Lokiarchaeota;Lokiarchaeota;Lokiarchaeota;Lokiarchaeota;Lokiarchaeota;Lokiarchaeota	Lokiarchaeota	YES
LMSG_G000000614.1	Lokiarchaeota;Lokiarchaeota;Lokiarchaeota;Lokiarchaeota;Lokiarchaeota;Lokiarchaeota	Lokiarchaeota	YES
LMSG_G000000615.1	Lokiarchaeota;Lokiarchaeota;Lokiarchaeota;Lokiarchaeota;Lokiarchaeota;Lokiarchaeota	Lokiarchaeota	YES
LMSG_G000000616.1	Lokiarchaeota;Lokiarchaeota;Lokiarchaeota;Lokiarchaeota;Lokiarchaeota;Lokiarchaeota	Lokiarchaeota	YES
LMSG_G000000628.1	Lokiarchaeota;Lokiarchaeota;Lokiarchaeota;Lokiarchaeota;Lokiarchaeota;Lokiarchaeota	Lokiarchaeota	YES
GCA_007133855.1	Lokiarchaeota;Lokiarchaeota;Lokiarchaeota;Lokiarchaeota;Lokiarchaeota;Lokiarchaeota	Lokiarchaeota	YES
GCA_014729055.1	Lokiarchaeota;Lokiarchaeota;Lokiarchaeota;Lokiarchaeota;Lokiarchaeota;Lokiarchaeota	Lokiarchaeota	YES
GCA_016839385.1	Lokiarchaeota;Lokiarchaeota;Lokiarchaeota;Lokiarchaeota;Lokiarchaeota;Lokiarchaeota	Lokiarchaeota	YES
GCA_016839865.1	Lokiarchaeota;Lokiarchaeota;Lokiarchaeota;Lokiarchaeota;Lokiarchaeota;Lokiarchaeota	Lokiarchaeota	YES
GCA_016933055.1	Lokiarchaeota;Lokiarchaeota;Lokiarchaeota;Lokiarchaeota;Lokiarchaeota;Lokiarchaeota	Lokiarchaeota	YES
GCA_019057415.1	Lokiarchaeota;Lokiarchaeota;Lokiarchaeota;Lokiarchaeota;Lokiarchaeota;Lokiarchaeota	Lokiarchaeota	YES
GCA_004524545.1	Lokiarchaeota;Lokiarchaeota;Lokiarchaeota;Lokiarchaeota;Lokiarchaeota;Lokiarchaeota	Lokiarchaeota	YES
GCA_003662865.1	Lokiarchaeota;Lokiarchaeota;Lokiarchaeota;Lokiarchaeota;Lokiarchaeota;Lokiarchaeota	Lokiarchaeota	YES
GCA_004526085.1	Lokiarchaeota;Lokiarchaeota;Lokiarchaeota;Lokiarchaeota;Lokiarchaeota;Lokiarchaeota	Lokiarchaeota	YES
GCA_018238315.1	Lokiarchaeota;Lokiarchaeota;Lokiarchaeota;Lokiarchaeota;Lokiarchaeota;Lokiarchaeota	Lokiarchaeota	YES
GCA_018238405.1	Lokiarchaeota;Lokiarchaeota;Lokiarchaeota;Lokiarchaeota;Lokiarchaeota;Lokiarchaeota	Lokiarchaeota	YES
GCA_018238455.1	Lokiarchaeota;Lokiarchaeota;Lokiarchaeota;Lokiarchaeota;Lokiarchaeota;Lokiarchaeota	Lokiarchaeota	YES
GCA_018238505.1	Lokiarchaeota;Lokiarchaeota;Lokiarchaeota;Lokiarchaeota;Lokiarchaeota;Lokiarchaeota	Lokiarchaeota	YES
GCA_018238965.1	Lokiarchaeota;Lokiarchaeota;Lokiarchaeota;Lokiarchaeota;Lokiarchaeota;Lokiarchaeota	Lokiarchaeota	YES
GCA_008000775.1	Lokiarchaeota;Lokiarchaeota;Lokiarchaeota;Lokiarchaeota;Lokiarchaeota;Lokiarchaeota	Lokiarchaeota	YES
GCA_001940655.1	Lokiarchaeota;Lokiarchaeota;Lokiarchaeota;Lokiarchaeota;Lokiarchaeota;Lokiarchaeota	Lokiarchaeota	YES
GCA_004524185.1	Lokiarchaeota;Lokiarchaeota;Lokiarchaeota;Lokiarchaeota;Lokiarchaeota;Lokiarchaeota	Lokiarchaeota	YES
GCA_004524255.1	Lokiarchaeota;Lokiarchaeota;Lokiarchaeota;Lokiarchaeota;Lokiarchaeota;Lokiarchaeota	Lokiarchaeota	YES
GCA_004524265.1	Lokiarchaeota;Lokiarchaeota;Lokiarchaeota;Lokiarchaeota;Lokiarchaeota;Lokiarchaeota	Lokiarchaeota	YES
GCA_004524325.1	Lokiarchaeota;Lokiarchaeota;Lokiarchaeota;Lokiarchaeota;Lokiarchaeota;Lokiarchaeota	Lokiarchaeota	YES
GCA_008080755.1	Lokiarchaeota;Lokiarchaeota;Lokiarchaeota;Lokiarchaeota;Lokiarchaeota;Lokiarchaeota	Lokiarchaeota	YES
GCA_014728645.1	Lokiarchaeota;Lokiarchaeota;Lokiarchaeota;Lokiarchaeota;Lokiarchaeota;Lokiarchaeota	Lokiarchaeota	YES
GCA_014729315.1	Lokiarchaeota;Lokiarchaeota;Lokiarchaeota;Lokiarchaeota;Lokiarchaeota;Lokiarchaeota	Lokiarchaeota	YES
GCA_016839425.1	Lokiarchaeota;Lokiarchaeota;Lokiarchaeota;Lokiarchaeota;Lokiarchaeota;Lokiarchaeota	Lokiarchaeota	YES
GCA_016839905.1	Lokiarchaeota;Lokiarchaeota;Lokiarchaeota;Lokiarchaeota;Lokiarchaeota;Lokiarchaeota	Lokiarchaeota	YES
GCA_016840695.1	Lokiarchaeota;Lokiarchaeota;Lokiarchaeota;Lokiarchaeota;Lokiarchaeota;Lokiarchaeota	Lokiarchaeota	YES
GCA_016840745.1	Lokiarchaeota;Lokiarchaeota;Lokiarchaeota;Lokiarchaeota;Lokiarchaeota;Lokiarchaeota	Lokiarchaeota	YES
GCA_016926735.1	Lokiarchaeota;Lokiarchaeota;Lokiarchaeota;Lokiarchaeota;Lokiarchaeota;Lokiarchaeota	Lokiarchaeota	YES
GCA_016930515.1	Lokiarchaeota;Lokiarchaeota;Lokiarchaeota;Lokiarchaeota;Lokiarchaeota;Lokiarchaeota	Lokiarchaeota	YES
GCA_019057355.1	Lokiarchaeota;Lokiarchaeota;Lokiarchaeota;Lokiarchaeota;Lokiarchaeota;Lokiarchaeota	Lokiarchaeota	YES
GCA_019058015.1	Lokiarchaeota;Lokiarchaeota;Lokiarchaeota;Lokiarchaeota;Lokiarchaeota;Lokiarchaeota	Lokiarchaeota	YES
GCA_019058035.1	Lokiarchaeota;Lokiarchaeota;Lokiarchaeota;Lokiarchaeota;Lokiarchaeota;Lokiarchaeota	Lokiarchaeota	YES
GCA_019058135.1	Lokiarchaeota;Lokiarchaeota;Lokiarchaeota;Lokiarchaeota;Lokiarchaeota;Lokiarchaeota	Lokiarchaeota	YES
GCA_019058215.1	Lokiarchaeota;Lokiarchaeota;Lokiarchaeota;Lokiarchaeota;Lokiarchaeota;Lokiarchaeota	Lokiarchaeota	YES
GCA_019058355.1	Lokiarchaeota;Lokiarchaeota;Lokiarchaeota;Lokiarchaeota;Lokiarchaeota;Lokiarchaeota	Lokiarchaeota	YES
GCA_019058395.1	Lokiarchaeota;Lokiarchaeota;Lokiarchaeota;Lokiarchaeota;Lokiarchaeota;Lokiarchaeota	Lokiarchaeota	YES
GCA_019058515.1	Lokiarchaeota;Lokiarchaeota;Lokiarchaeota;Lokiarchaeota;Lokiarchaeota;Lokiarchaeota	Lokiarchaeota	YES
GCA_019894715.1	Lokiarchaeota;Lokiarchaeota;Lokiarchaeota;Lokiarchaeota;Lokiarchaeota;Lokiarchaeota	Lokiarchaeota	YES
GCA_019894835.1	Lokiarchaeota;Lokiarchaeota;Lokiarchaeota;Lokiarchaeota;Lokiarchaeota;Lokiarchaeota	Lokiarchaeota	YES
GCA_004524495.1	Lokiarchaeota;Lokiarchaeota;Lokiarchaeota;Lokiarchaeota;Lokiarchaeota;Lokiarchaeota	Lokiarchaeota	YES
GCA_019057435.1	Lokiarchaeota;Lokiarchaeota;Lokiarchaeota;Lokiarchaeota;Lokiarchaeota;Lokiarchaeota	Lokiarchaeota	YES
GCA_019057555.1	Lokiarchaeota;Lokiarchaeota;Lokiarchaeota;Lokiarchaeota;Lokiarchaeota;Lokiarchaeota	Lokiarchaeota	YES
GCA_019057835.1	Lokiarchaeota;Lokiarchaeota;Lokiarchaeota;Lokiarchaeota;Lokiarchaeota;Lokiarchaeota	Lokiarchaeota	YES
GCA_019058295.1	Lokiarchaeota;Lokiarchaeota;Lokiarchaeota;Lokiarchaeota;Lokiarchaeota;Lokiarchaeota	Lokiarchaeota	YES
GCA_019058415.1	Lokiarchaeota;Lokiarchaeota;Lokiarchaeota;Lokiarchaeota;Lokiarchaeota;Lokiarchaeota	Lokiarchaeota	YES
GCA_019058445.1	Lokiarchaeota;Lokiarchaeota;Lokiarchaeota;Lokiarchaeota;Lokiarchaeota;Lokiarchaeota	Lokiarchaeota	YES
GCA_004524385.1	Lokiarchaeota;Lokiarchaeota;Lokiarchaeota;Lokiarchaeota;Lokiarchaeota;Lokiarchaeota	Lokiarchaeota	YES
GCA_004524425.1	Lokiarchaeota;Lokiarchaeota;Lokiarchaeota;Lokiarchaeota;Lokiarchaeota;Lokiarchaeota	Lokiarchaeota	YES
GCA_004524515.1	Lokiarchaeota;Lokiarchaeota;Lokiarchaeota;Lokiarchaeota;Lokiarchaeota;Lokiarchaeota	Lokiarchaeota	YES
GCA_004524535.1	Lokiarchaeota;Lokiarchaeota;Lokiarchaeota;Lokiarchaeota;Lokiarchaeota;Lokiarchaeota	Lokiarchaeota	YES
GCA_000986845.1	Lokiarchaeota;Lokiarchaeota;Lokiarchaeota;Lokiarchaeota;Lokiarchaeota;Lokiarchaeota	Lokiarchaeota	YES
GCA_004524355.1	Lokiarchaeota;Lokiarchaeota;Lokiarchaeota;Lokiarchaeota;Lokiarchaeota;Lokiarchaeota	Lokiarchaeota	YES
GCA_004524705.1	Lokiarchaeota;Lokiarchaeota;Lokiarchaeota;Lokiarchaeota;Lokiarchaeota;Lokiarchaeota	Lokiarchaeota	YES
GCA_011049935.1	Lokiarchaeota;Lokiarchaeota;Lokiarchaeota;Lokiarchaeota;Lokiarchaeota;Lokiarchaeota	Lokiarchaeota	YES
GCA_011050255.1	Lokiarchaeota;Lokiarchaeota;Lokiarchaeota;Lokiarchaeota;Lokiarchaeota;Lokiarchaeota	Lokiarchaeota	YES
GCA_011050295.1	Lokiarchaeota;Lokiarchaeota;Lokiarchaeota;Lokiarchaeota;Lokiarchaeota;Lokiarchaeota	Lokiarchaeota	YES
GCA_011050315.1	Lokiarchaeota;Lokiarchaeota;Lokiarchaeota;Lokiarchaeota;Lokiarchaeota;Lokiarchaeota	Lokiarchaeota	YES
GCA_011050325.1	Lokiarchaeota;Lokiarchaeota;Lokiarchaeota;Lokiarchaeota;Lokiarchaeota;Lokiarchaeota	Lokiarchaeota	YES
GCA_016839585.1	Lokiarchaeota;Lokiarchaeota;Lokiarchaeota;Lokiarchaeota;Lokiarchaeota;Lokiarchaeota	Lokiarchaeota	YES
GCA_016839635.1	Lokiarchaeota;Lokiarchaeota;Lokiarchaeota;Lokiarchaeota;Lokiarchaeota;Lokiarchaeota	Lokiarchaeota	YES
GCA_016839655.1	Lokiarchaeota;Lokiarchaeota;Lokiarchaeota;Lokiarchaeota;Lokiarchaeota;Lokiarchaeota	Lokiarchaeota	YES
GCA_016839705.1	Lokiarchaeota;Lokiarchaeota;Lokiarchaeota;Lokiarchaeota;Lokiarchaeota;Lokiarchaeota	Lokiarchaeota	YES
GCA_016839745.1	Lokiarchaeota;Lokiarchaeota;Lokiarchaeota;Lokiarchaeota;Lokiarchaeota;Lokiarchaeota	Lokiarchaeota	YES
GCA_016839765.1	Lokiarchaeota;Lokiarchaeota;Lokiarchaeota;Lokiarchaeota;Lokiarchaeota;Lokiarchaeota	Lokiarchaeota	YES
GCA_016839845.1	Lokiarchaeota;Lokiarchaeota;Lokiarchaeota;Lokiarchaeota;Lokiarchaeota;Lokiarchaeota	Lokiarchaeota	YES
GCA_016839915.1	Lokiarchaeota;Lokiarchaeota;Lokiarchaeota;Lokiarchaeota;Lokiarchaeota;Lokiarchaeota	Lokiarchaeota	YES
GCA_016840085.1	Lokiarchaeota;Lokiarchaeota;Lokiarchaeota;Lokiarchaeota;Lokiarchaeota;Lokiarchaeota	Lokiarchaeota	YES
GCA_016840165.1	Lokiarchaeota;Lokiarchaeota;Lokiarchaeota;Lokiarchaeota;Lokiarchaeota;Lokiarchaeota	Lokiarchaeota	YES
GCA_016840345.1	Lokiarchaeota;Lokiarchaeota;Lokiarchaeota;Lokiarchaeota;Lokiarchaeota;Lokiarchaeota	Lokiarchaeota	YES
GCA_016840545.1	Lokiarchaeota;Lokiarchaeota;Lokiarchaeota;Lokiarchaeota;Lokiarchaeota;Lokiarchaeota	Lokiarchaeota	YES
GCA_018238145.1	Lokiarchaeota;Lokiarchaeota;Lokiarchaeota;Lokiarchaeota;Lokiarchaeota;Lokiarchaeota	Lokiarchaeota	YES
GCA_018238305.1	Lokiarchaeota;Lokiarchaeota;Lokiarchaeota;Lokiarchaeota;Lokiarchaeota;Lokiarchaeota	Lokiarchaeota	YES
GCA_018238345.1	Lokiarchaeota;Lokiarchaeota;Lokiarchaeota;Lokiarchaeota;Lokiarchaeota;Lokiarchaeota	Lokiarchaeota	YES
GCA_018238425.1	Lokiarchaeota;Lokiarchaeota;Lokiarchaeota;Lokiarchaeota;Lokiarchaeota;Lokiarchaeota	Lokiarchaeota	YES
GCA_018238565.1	Lokiarchaeota;Lokiarchaeota;Lokiarchaeota;Lokiarchaeota;Lokiarchaeota;Lokiarchaeota	Lokiarchaeota	YES
GCA_018238625.1	Lokiarchaeota;Lokiarchaeota;Lokiarchaeota;Lokiarchaeota;Lokiarchaeota;Lokiarchaeota	Lokiarchaeota	YES
GCA_018238705.1	Lokiarchaeota;Lokiarchaeota;Lokiarchaeota;Lokiarchaeota;Lokiarchaeota;Lokiarchaeota	Lokiarchaeota	YES
GCA_018238725.1	Lokiarchaeota;Lokiarchaeota;Lokiarchaeota;Lokiarchaeota;Lokiarchaeota;Lokiarchaeota	Lokiarchaeota	YES
GCA_018238745.1	Lokiarchaeota;Lokiarchaeota;Lokiarchaeota;Lokiarchaeota;Lokiarchaeota;Lokiarchaeota	Lokiarchaeota	YES
GCA_018238845.1	Lokiarchaeota;Lokiarchaeota;Lokiarchaeota;Lokiarchaeota;Lokiarchaeota;Lokiarchaeota	Lokiarchaeota	YES
GCA_018238895.1	Lokiarchaeota;Lokiarchaeota;Lokiarchaeota;Lokiarchaeota;Lokiarchaeota;Lokiarchaeota	Lokiarchaeota	YES
GCA_018238985.1	Lokiarchaeota;Lokiarchaeota;Lokiarchaeota;Lokiarchaeota;Lokiarchaeota;Lokiarchaeota	Lokiarchaeota	YES
GCA_019056735.1	Lokiarchaeota;Lokiarchaeota;Lokiarchaeota;Lokiarchaeota;Lokiarchaeota;Lokiarchaeota	Lokiarchaeota	YES
GCA_019056755.1	Lokiarchaeota;Lokiarchaeota;Lokiarchaeota;Lokiarchaeota;Lokiarchaeota;Lokiarchaeota	Lokiarchaeota	YES
GCA_019057575.1	Lokiarchaeota;Lokiarchaeota;Lokiarchaeota;Lokiarchaeota;Lokiarchaeota;Lokiarchaeota	Lokiarchaeota	YES
GCA_019057735.1	Lokiarchaeota;Lokiarchaeota;Lokiarchaeota;Lokiarchaeota;Lokiarchaeota;Lokiarchaeota	Lokiarchaeota	YES
GCA_019057745.1	Lokiarchaeota;Lokiarchaeota;Lokiarchaeota;Lokiarchaeota;Lokiarchaeota;Lokiarchaeota	Lokiarchaeota	YES
GCA_019057775.1	Lokiarchaeota;Lokiarchaeota;Lokiarchaeota;Lokiarchaeota;Lokiarchaeota;Lokiarchaeota	Lokiarchaeota	YES
GCA_019057795.1	Lokiarchaeota;Lokiarchaeota;Lokiarchaeota;Lokiarchaeota;Lokiarchaeota;Lokiarchaeota	Lokiarchaeota	YES
GCA_019057855.1	Lokiarchaeota;Lokiarchaeota;Lokiarchaeota;Lokiarchaeota;Lokiarchaeota;Lokiarchaeota	Lokiarchaeota	YES
GCA_019057865.1	Lokiarchaeota;Lokiarchaeota;Lokiarchaeota;Lokiarchaeota;Lokiarchaeota;Lokiarchaeota	Lokiarchaeota	YES
GCA_019057895.1	Lokiarchaeota;Lokiarchaeota;Lokiarchaeota;Lokiarchaeota;Lokiarchaeota;Lokiarchaeota	Lokiarchaeota	YES
GCA_019057915.1	Lokiarchaeota;Lokiarchaeota;Lokiarchaeota;Lokiarchaeota;Lokiarchaeota;Lokiarchaeota	Lokiarchaeota	YES
GCA_019057975.1	Lokiarchaeota;Lokiarchaeota;Lokiarchaeota;Lokiarchaeota;Lokiarchaeota;Lokiarchaeota	Lokiarchaeota	YES
GCA_019057995.1	Lokiarchaeota;Lokiarchaeota;Lokiarchaeota;Lokiarchaeota;Lokiarchaeota;Lokiarchaeota	Lokiarchaeota	YES
GCA_019058055.1	Lokiarchaeota;Lokiarchaeota;Lokiarchaeota;Lokiarchaeota;Lokiarchaeota;Lokiarchaeota	Lokiarchaeota	YES
GCA_019058075.1	Lokiarchaeota;Lokiarchaeota;Lokiarchaeota;Lokiarchaeota;Lokiarchaeota;Lokiarchaeota	Lokiarchaeota	YES
GCA_019058095.1	Lokiarchaeota;Lokiarchaeota;Lokiarchaeota;Lokiarchaeota;Lokiarchaeota;Lokiarchaeota	Lokiarchaeota	YES
GCA_019058155.1	Lokiarchaeota;Lokiarchaeota;Lokiarchaeota;Lokiarchaeota;Lokiarchaeota;Lokiarchaeota	Lokiarchaeota	YES
GCA_019058245.1	Lokiarchaeota;Lokiarchaeota;Lokiarchaeota;Lokiarchaeota;Lokiarchaeota;Lokiarchaeota	Lokiarchaeota	YES
GCA_019058365.1	Lokiarchaeota;Lokiarchaeota;Lokiarchaeota;Lokiarchaeota;Lokiarchaeota;Lokiarchaeota	Lokiarchaeota	YES
GCA_019058425.1	Lokiarchaeota;Lokiarchaeota;Lokiarchaeota;Lokiarchaeota;Lokiarchaeota;Lokiarchaeota	Lokiarchaeota	YES
GCA_019894655.1	Lokiarchaeota;Lokiarchaeota;Lokiarchaeota;Lokiarchaeota;Lokiarchaeota;Lokiarchaeota	Lokiarchaeota	YES
GCA_019894685.1	Lokiarchaeota;Lokiarchaeota;Lokiarchaeota;Lokiarchaeota;Lokiarchaeota;Lokiarchaeota	Lokiarchaeota	YES
GCA_019894735.1	Lokiarchaeota;Lokiarchaeota;Lokiarchaeota;Lokiarchaeota;Lokiarchaeota;Lokiarchaeota	Lokiarchaeota	YES
GCA_019894755.1	Lokiarchaeota;Lokiarchaeota;Lokiarchaeota;Lokiarchaeota;Lokiarchaeota;Lokiarchaeota	Lokiarchaeota	YES
GCA_019894815.1	Lokiarchaeota;Lokiarchaeota;Lokiarchaeota;Lokiarchaeota;Lokiarchaeota;Lokiarchaeota	Lokiarchaeota	YES
GCA_019894855.1	Lokiarchaeota;Lokiarchaeota;Lokiarchaeota;Lokiarchaeota;Lokiarchaeota;Lokiarchaeota	Lokiarchaeota	YES
GCA_019894875.1	Lokiarchaeota;Lokiarchaeota;Lokiarchaeota;Lokiarchaeota;Lokiarchaeota;Lokiarchaeota	Lokiarchaeota	YES
GCA_019894885.1	Lokiarchaeota;Lokiarchaeota;Lokiarchaeota;Lokiarchaeota;Lokiarchaeota;Lokiarchaeota	Lokiarchaeota	YES
GCA_019894955.1	Lokiarchaeota;Lokiarchaeota;Lokiarchaeota;Lokiarchaeota;Lokiarchaeota;Lokiarchaeota	Lokiarchaeota	YES
GCA_019894975.1	Lokiarchaeota;Lokiarchaeota;Lokiarchaeota;Lokiarchaeota;Lokiarchaeota;Lokiarchaeota	Lokiarchaeota	YES
GCA_020343655.1	Lokiarchaeota;Lokiarchaeota;Lokiarchaeota;Lokiarchaeota;Lokiarchaeota;Lokiarchaeota	Lokiarchaeota	YES
GCA_020344955.1	Lokiarchaeota;Lokiarchaeota;Lokiarchaeota;Lokiarchaeota;Lokiarchaeota;Lokiarchaeota	Lokiarchaeota	YES
GCA_004375715.1	Lokiarchaeota;Lokiarchaeota;Lokiarchaeota;Lokiarchaeota;Lokiarchaeota;Lokiarchaeota	Lokiarchaeota	YES
GCA_004524725.1	Lokiarchaeota;Lokiarchaeota;Lokiarchaeota;Lokiarchaeota;Lokiarchaeota;Lokiarchaeota	Lokiarchaeota	YES
GCA_005222975.1	Lokiarchaeota;Lokiarchaeota;Lokiarchaeota;Lokiarchaeota;Lokiarchaeota;Lokiarchaeota	Lokiarchaeota	YES
GCA_019057955.1	Lokiarchaeota;Lokiarchaeota;Lokiarchaeota;Lokiarchaeota;Lokiarchaeota;Lokiarchaeota	Lokiarchaeota	YES
GCA_004376705.1	Lokiarchaeota;Lokiarchaeota;Lokiarchaeota;Lokiarchaeota;Lokiarchaeota;Lokiarchaeota	Lokiarchaeota	YES
GCA_005223125.1	Lokiarchaeota;Lokiarchaeota;Lokiarchaeota;Lokiarchaeota;Lokiarchaeota;Lokiarchaeota	Lokiarchaeota	YES
GCA_011364925.1	Lokiarchaeota;Lokiarchaeota;Lokiarchaeota;Lokiarchaeota;Lokiarchaeota;Lokiarchaeota	Lokiarchaeota	YES
GCA_011364975.1	Lokiarchaeota;Lokiarchaeota;Lokiarchaeota;Lokiarchaeota;Lokiarchaeota;Lokiarchaeota	Lokiarchaeota	YES
GCA_016839315.1	Lokiarchaeota;Lokiarchaeota;Lokiarchaeota;Lokiarchaeota;Lokiarchaeota;Lokiarchaeota	Lokiarchaeota	YES
GCA_016840655.1	Lokiarchaeota;Lokiarchaeota;Lokiarchaeota;Lokiarchaeota;Lokiarchaeota;Lokiarchaeota	Lokiarchaeota	YES
GCA_013375475.1	Lokiarchaeota;Lokiarchaeota;Lokiarchaeota;Lokiarchaeota;Lokiarchaeota;Lokiarchaeota	Lokiarchaeota	YES
GCA_013375485.1	Lokiarchaeota;Lokiarchaeota;Lokiarchaeota;Lokiarchaeota;Lokiarchaeota;Lokiarchaeota	Lokiarchaeota	YES
GCA_013375495.1	Lokiarchaeota;Lokiarchaeota;Lokiarchaeota;Lokiarchaeota;Lokiarchaeota;Lokiarchaeota	Lokiarchaeota	YES
GCA_004524645.1	Lokiarchaeota;Lokiarchaeota;Lokiarchaeota;Lokiarchaeota;Lokiarchaeota;Lokiarchaeota	Lokiarchaeota	YES
GCA_014730125.1	Lokiarchaeota;Lokiarchaeota;Lokiarchaeota;Lokiarchaeota;Lokiarchaeota;Lokiarchaeota	Lokiarchaeota	YES
GCA_014730165.1	Lokiarchaeota;Lokiarchaeota;Lokiarchaeota;Lokiarchaeota;Lokiarchaeota;Lokiarchaeota	Lokiarchaeota	YES
GCA_014730295.1	Lokiarchaeota;Lokiarchaeota;Lokiarchaeota;Lokiarchaeota;Lokiarchaeota;Lokiarchaeota	Lokiarchaeota	YES
GCA_016839555.1	Lokiarchaeota;Lokiarchaeota;Lokiarchaeota;Lokiarchaeota;Lokiarchaeota;Lokiarchaeota	Lokiarchaeota	YES
GCA_004524365.1	Lokiarchaeota;Lokiarchaeota;Lokiarchaeota;Lokiarchaeota;Lokiarchaeota;Lokiarchaeota	Lokiarchaeota	YES
GCA_008080735.1	Lokiarchaeota;Lokiarchaeota;Lokiarchaeota;Lokiarchaeota;Lokiarchaeota;Lokiarchaeota	Lokiarchaeota	YES
GCA_008080765.1	Lokiarchaeota;Lokiarchaeota;Lokiarchaeota;Lokiarchaeota;Lokiarchaeota;Lokiarchaeota	Lokiarchaeota	YES
LMSG_G000000611.1	Njordarchaeota;Njordarchaeota;Njordarchaeota;Njordarchaeota;Njordarchaeota;Njordarchaeota	NA	YES
LMSG_G000000610.1	Njordarchaeota;Njordarchaeota;Njordarchaeota;Njordarchaeota;Njordarchaeota;Njordarchaeota	NA	YES
GCA_016839265.1	Odinarchaeota;Odinarchaeota;Odinarchaeota;Odinarchaeota;Odinarchaeota;Odinarchaeota	Odinarchaeota	YES
GCA_001940665.1	Odinarchaeota;Odinarchaeota;Odinarchaeota;Odinarchaeota;Odinarchaeota;Odinarchaeota	Odinarchaeota	YES
GCA_018335335.1	Thorarchaeota;Thorarchaeota;Thorarchaeota;Thorarchaeota;Thorarchaeota;Thorarchaeota	Thorarchaeota	YES
GCA_003662775.1	Thorarchaeota;Thorarchaeota;Thorarchaeota;Thorarchaeota;Thorarchaeota;Thorarchaeota	Thorarchaeota	YES
GCA_003662815.1	Thorarchaeota;Thorarchaeota;Thorarchaeota;Thorarchaeota;Thorarchaeota;Thorarchaeota	Thorarchaeota	YES
GCA_004524145.1	Thorarchaeota;Thorarchaeota;Thorarchaeota;Thorarchaeota;Thorarchaeota;Thorarchaeota	Thorarchaeota	YES
GCA_016839445.1	Thorarchaeota;Thorarchaeota;Thorarchaeota;Thorarchaeota;Thorarchaeota;Thorarchaeota	Thorarchaeota	YES
GCA_003662765.1	Thorarchaeota;Thorarchaeota;Thorarchaeota;Thorarchaeota;Thorarchaeota;Thorarchaeota	Thorarchaeota	YES
GCA_003662805.1	Thorarchaeota;Thorarchaeota;Thorarchaeota;Thorarchaeota;Thorarchaeota;Thorarchaeota	Thorarchaeota	YES
GCA_013388835.1	Thorarchaeota;Thorarchaeota;Thorarchaeota;Thorarchaeota;Thorarchaeota;Thorarchaeota	Thorarchaeota	YES
GCA_004525575.1	Thorarchaeota;Thorarchaeota;Thorarchaeota;Thorarchaeota;Thorarchaeota;Thorarchaeota	Thorarchaeota	YES
GCA_004525645.1	Thorarchaeota;Thorarchaeota;Thorarchaeota;Thorarchaeota;Thorarchaeota;Thorarchaeota	Thorarchaeota	YES
GCA_014859815.1	Thorarchaeota;Thorarchaeota;Thorarchaeota;Thorarchaeota;Thorarchaeota;Thorarchaeota	Thorarchaeota	YES
GCA_016839245.1	Thorarchaeota;Thorarchaeota;Thorarchaeota;Thorarchaeota;Thorarchaeota;Thorarchaeota	Thorarchaeota	YES
GCA_016839275.1	Thorarchaeota;Thorarchaeota;Thorarchaeota;Thorarchaeota;Thorarchaeota;Thorarchaeota	Thorarchaeota	YES
GCA_016840385.1	Thorarchaeota;Thorarchaeota;Thorarchaeota;Thorarchaeota;Thorarchaeota;Thorarchaeota	Thorarchaeota	YES
GCA_016840785.1	Thorarchaeota;Thorarchaeota;Thorarchaeota;Thorarchaeota;Thorarchaeota;Thorarchaeota	Thorarchaeota	YES
GCA_016933575.1	Thorarchaeota;Thorarchaeota;Thorarchaeota;Thorarchaeota;Thorarchaeota;Thorarchaeota	Thorarchaeota	YES
GCA_018238185.1	Thorarchaeota;Thorarchaeota;Thorarchaeota;Thorarchaeota;Thorarchaeota;Thorarchaeota	Thorarchaeota	YES
GCA_018238205.1	Thorarchaeota;Thorarchaeota;Thorarchaeota;Thorarchaeota;Thorarchaeota;Thorarchaeota	Thorarchaeota	YES
GCA_018238265.1	Thorarchaeota;Thorarchaeota;Thorarchaeota;Thorarchaeota;Thorarchaeota;Thorarchaeota	Thorarchaeota	YES
GCA_018238285.1	Thorarchaeota;Thorarchaeota;Thorarchaeota;Thorarchaeota;Thorarchaeota;Thorarchaeota	Thorarchaeota	YES
GCA_018238365.1	Thorarchaeota;Thorarchaeota;Thorarchaeota;Thorarchaeota;Thorarchaeota;Thorarchaeota	Thorarchaeota	YES
GCA_018238665.1	Thorarchaeota;Thorarchaeota;Thorarchaeota;Thorarchaeota;Thorarchaeota;Thorarchaeota	Thorarchaeota	YES
GCA_018238685.1	Thorarchaeota;Thorarchaeota;Thorarchaeota;Thorarchaeota;Thorarchaeota;Thorarchaeota	Thorarchaeota	YES
GCA_018238765.1	Thorarchaeota;Thorarchaeota;Thorarchaeota;Thorarchaeota;Thorarchaeota;Thorarchaeota	Thorarchaeota	YES
GCA_018238825.1	Thorarchaeota;Thorarchaeota;Thorarchaeota;Thorarchaeota;Thorarchaeota;Thorarchaeota	Thorarchaeota	YES
GCA_018238935.1	Thorarchaeota;Thorarchaeota;Thorarchaeota;Thorarchaeota;Thorarchaeota;Thorarchaeota	Thorarchaeota	YES
GCA_018239015.1	Thorarchaeota;Thorarchaeota;Thorarchaeota;Thorarchaeota;Thorarchaeota;Thorarchaeota	Thorarchaeota	YES
GCA_019056835.1	Thorarchaeota;Thorarchaeota;Thorarchaeota;Thorarchaeota;Thorarchaeota;Thorarchaeota	Thorarchaeota	YES
GCA_002825465.1	Thorarchaeota;Thorarchaeota;Thorarchaeota;Thorarchaeota;Thorarchaeota;Thorarchaeota	Thorarchaeota	YES
GCA_002825535.1	Thorarchaeota;Thorarchaeota;Thorarchaeota;Thorarchaeota;Thorarchaeota;Thorarchaeota	Thorarchaeota	YES
GCA_003345545.1	Thorarchaeota;Thorarchaeota;Thorarchaeota;Thorarchaeota;Thorarchaeota;Thorarchaeota	Thorarchaeota	YES
GCA_004524565.1	Thorarchaeota;Thorarchaeota;Thorarchaeota;Thorarchaeota;Thorarchaeota;Thorarchaeota	Thorarchaeota	YES
GCA_004524595.1	Thorarchaeota;Thorarchaeota;Thorarchaeota;Thorarchaeota;Thorarchaeota;Thorarchaeota	Thorarchaeota	YES
GCA_003345555.1	Thorarchaeota;Thorarchaeota;Thorarchaeota;Thorarchaeota;Thorarchaeota;Thorarchaeota	Thorarchaeota	YES
GCA_003345595.1	Thorarchaeota;Thorarchaeota;Thorarchaeota;Thorarchaeota;Thorarchaeota;Thorarchaeota	Thorarchaeota	YES
GCA_014728035.1	Thorarchaeota;Thorarchaeota;Thorarchaeota;Thorarchaeota;Thorarchaeota;Thorarchaeota	Thorarchaeota	YES
GCA_008080745.1	Thorarchaeota;Thorarchaeota;Thorarchaeota;Thorarchaeota;Thorarchaeota;Thorarchaeota	Thorarchaeota	YES
GCA_001563465.1	Thorarchaeota;Thorarchaeota;Thorarchaeota;Thorarchaeota;Thorarchaeota;Thorarchaeota	Thorarchaeota	YES
GCA_016839345.1	Thorarchaeota;Thorarchaeota;Thorarchaeota;Thorarchaeota;Thorarchaeota;Thorarchaeota	Thorarchaeota	YES
GCA_016839465.1	Thorarchaeota;Thorarchaeota;Thorarchaeota;Thorarchaeota;Thorarchaeota;Thorarchaeota	Thorarchaeota	YES
GCA_016839715.1	Thorarchaeota;Thorarchaeota;Thorarchaeota;Thorarchaeota;Thorarchaeota;Thorarchaeota	Thorarchaeota	YES
GCA_016840175.1	Thorarchaeota;Thorarchaeota;Thorarchaeota;Thorarchaeota;Thorarchaeota;Thorarchaeota	Thorarchaeota	YES
GCA_016840685.1	Thorarchaeota;Thorarchaeota;Thorarchaeota;Thorarchaeota;Thorarchaeota;Thorarchaeota	Thorarchaeota	YES
GCA_016840855.1	Thorarchaeota;Thorarchaeota;Thorarchaeota;Thorarchaeota;Thorarchaeota;Thorarchaeota	Thorarchaeota	YES
GCA_016840925.1	Thorarchaeota;Thorarchaeota;Thorarchaeota;Thorarchaeota;Thorarchaeota;Thorarchaeota	Thorarchaeota	YES
GCA_016840965.1	Thorarchaeota;Thorarchaeota;Thorarchaeota;Thorarchaeota;Thorarchaeota;Thorarchaeota	Thorarchaeota	YES
GCA_017654525.1	Thorarchaeota;Thorarchaeota;Thorarchaeota;Thorarchaeota;Thorarchaeota;Thorarchaeota	Thorarchaeota	YES
GCA_019057595.1	Thorarchaeota;Thorarchaeota;Thorarchaeota;Thorarchaeota;Thorarchaeota;Thorarchaeota	Thorarchaeota	YES
GCA_019894665.1	Thorarchaeota;Thorarchaeota;Thorarchaeota;Thorarchaeota;Thorarchaeota;Thorarchaeota	Thorarchaeota	YES
GCA_001563335.1	Thorarchaeota;Thorarchaeota;Thorarchaeota;Thorarchaeota;Thorarchaeota;Thorarchaeota	Thorarchaeota	YES
GCA_001940705.1	Thorarchaeota;Thorarchaeota;Thorarchaeota;Thorarchaeota;Thorarchaeota;Thorarchaeota	Thorarchaeota	YES
GCA_002825515.1	Thorarchaeota;Thorarchaeota;Thorarchaeota;Thorarchaeota;Thorarchaeota;Thorarchaeota	Thorarchaeota	YES
GCA_004376265.1	Thorarchaeota;Thorarchaeota;Thorarchaeota;Thorarchaeota;Thorarchaeota;Thorarchaeota	Thorarchaeota	YES
GCA_011364905.1	Thorarchaeota;Thorarchaeota;Thorarchaeota;Thorarchaeota;Thorarchaeota;Thorarchaeota	Thorarchaeota	YES
GCA_016839485.1	Thorarchaeota;Thorarchaeota;Thorarchaeota;Thorarchaeota;Thorarchaeota;Thorarchaeota	Thorarchaeota	YES
GCA_016839605.1	Thorarchaeota;Thorarchaeota;Thorarchaeota;Thorarchaeota;Thorarchaeota;Thorarchaeota	Thorarchaeota	YES
GCA_016840625.1	Thorarchaeota;Thorarchaeota;Thorarchaeota;Thorarchaeota;Thorarchaeota;Thorarchaeota	Thorarchaeota	YES
GCA_020355105.1	Thorarchaeota;Thorarchaeota;Thorarchaeota;Thorarchaeota;Thorarchaeota;Thorarchaeota	Thorarchaeota	YES
GCA_001563325.1	Thorarchaeota;Thorarchaeota;Thorarchaeota;Thorarchaeota;Thorarchaeota;Thorarchaeota	Thorarchaeota	YES
GCA_016840435.1	Thorarchaeota;Thorarchaeota;Thorarchaeota;Thorarchaeota;Thorarchaeota;Thorarchaeota	Thorarchaeota	YES
GCA_016840565.1	Thorarchaeota;Thorarchaeota;Thorarchaeota;Thorarchaeota;Thorarchaeota;Thorarchaeota	Thorarchaeota	YES
GCA_016840795.1	Thorarchaeota;Thorarchaeota;Thorarchaeota;Thorarchaeota;Thorarchaeota;Thorarchaeota	Thorarchaeota	YES
GCA_011364985.1	Thorarchaeota;Thorarchaeota;Thorarchaeota;Thorarchaeota;Thorarchaeota;Thorarchaeota	Thorarchaeota	YES
GCA_011365025.1	Thorarchaeota;Thorarchaeota;Thorarchaeota;Thorarchaeota;Thorarchaeota;Thorarchaeota	Thorarchaeota	YES
GCA_004524225.1	Thorarchaeota;Thorarchaeota;Thorarchaeota;Thorarchaeota;Thorarchaeota;Thorarchaeota	Thorarchaeota	YES
GCA_004524285.1	Thorarchaeota;Thorarchaeota;Thorarchaeota;Thorarchaeota;Thorarchaeota;Thorarchaeota	Thorarchaeota	YES
GCA_004524435.1	Thorarchaeota;Thorarchaeota;Thorarchaeota;Thorarchaeota;Thorarchaeota;Thorarchaeota	Thorarchaeota	YES
GCA_014730275.1	Thorarchaeota;Thorarchaeota;Thorarchaeota;Thorarchaeota;Thorarchaeota;Thorarchaeota	Thorarchaeota	YES
GCA_016840365.1	Thorarchaeota;Thorarchaeota;Thorarchaeota;Thorarchaeota;Thorarchaeota;Thorarchaeota	Thorarchaeota	YES
GCA_016840825.1	Thorarchaeota;Thorarchaeota;Thorarchaeota;Thorarchaeota;Thorarchaeota;Thorarchaeota	Thorarchaeota	YES
GCA_016840845.1	Thorarchaeota;Thorarchaeota;Thorarchaeota;Thorarchaeota;Thorarchaeota;Thorarchaeota	Thorarchaeota	YES
GCA_016840885.1	Thorarchaeota;Thorarchaeota;Thorarchaeota;Thorarchaeota;Thorarchaeota;Thorarchaeota	Thorarchaeota	YES
GCA_016841005.1	Thorarchaeota;Thorarchaeota;Thorarchaeota;Thorarchaeota;Thorarchaeota;Thorarchaeota	Thorarchaeota	YES
GCA_019058555.1	Thorarchaeota;Thorarchaeota;Thorarchaeota;Thorarchaeota;Thorarchaeota;Thorarchaeota	Thorarchaeota	YES
GCA_004524445.1	Thorarchaeota;Thorarchaeota;Thorarchaeota;Thorarchaeota;Thorarchaeota;Thorarchaeota	Thorarchaeota	YES
GCA_004376425.1	Thorarchaeota;Thorarchaeota;Thorarchaeota;Thorarchaeota;Thorarchaeota;Thorarchaeota	Thorarchaeota	YES
GCA_016840225.1	Thorarchaeota;Thorarchaeota;Thorarchaeota;Thorarchaeota;Thorarchaeota;Thorarchaeota	Thorarchaeota	YES
GCA_016840245.1	Thorarchaeota;Thorarchaeota;Thorarchaeota;Thorarchaeota;Thorarchaeota;Thorarchaeota	Thorarchaeota	YES
GCA_018238215.1	Thorarchaeota;Thorarchaeota;Thorarchaeota;Thorarchaeota;Thorarchaeota;Thorarchaeota	Thorarchaeota	YES
GCA_018238375.1	Thorarchaeota;Thorarchaeota;Thorarchaeota;Thorarchaeota;Thorarchaeota;Thorarchaeota	Thorarchaeota	YES
GCA_018238445.1	Thorarchaeota;Thorarchaeota;Thorarchaeota;Thorarchaeota;Thorarchaeota;Thorarchaeota	Thorarchaeota	YES
GCA_018238465.1	Thorarchaeota;Thorarchaeota;Thorarchaeota;Thorarchaeota;Thorarchaeota;Thorarchaeota	Thorarchaeota	YES
GCA_018238525.1	Thorarchaeota;Thorarchaeota;Thorarchaeota;Thorarchaeota;Thorarchaeota;Thorarchaeota	Thorarchaeota	YES
GCA_018238575.1	Thorarchaeota;Thorarchaeota;Thorarchaeota;Thorarchaeota;Thorarchaeota;Thorarchaeota	Thorarchaeota	YES
GCA_018238755.1	Thorarchaeota;Thorarchaeota;Thorarchaeota;Thorarchaeota;Thorarchaeota;Thorarchaeota	Thorarchaeota	YES
GCA_018238865.1	Thorarchaeota;Thorarchaeota;Thorarchaeota;Thorarchaeota;Thorarchaeota;Thorarchaeota	Thorarchaeota	YES
GCA_018238925.1	Thorarchaeota;Thorarchaeota;Thorarchaeota;Thorarchaeota;Thorarchaeota;Thorarchaeota	Thorarchaeota	YES
GCA_018239005.1	Thorarchaeota;Thorarchaeota;Thorarchaeota;Thorarchaeota;Thorarchaeota;Thorarchaeota	Thorarchaeota	YES
GCA_019057475.1	Thorarchaeota;Thorarchaeota;Thorarchaeota;Thorarchaeota;Thorarchaeota;Thorarchaeota	Thorarchaeota	YES
GCA_019058235.1	Thorarchaeota;Thorarchaeota;Thorarchaeota;Thorarchaeota;Thorarchaeota;Thorarchaeota	Thorarchaeota	YES
GCA_020348985.1	Thorarchaeota;Thorarchaeota;Thorarchaeota;Thorarchaeota;Thorarchaeota;Thorarchaeota	Thorarchaeota	YES
GCA_013138615.1	Thorarchaeota;Thorarchaeota;Thorarchaeota;Thorarchaeota;Thorarchaeota;Thorarchaeota	Thorarchaeota	YES
GCA_016840425.1	Wukongarchaeota;Wukongarchaeota;Wukongarchaeota;Wukongarchaeota;Wukongarchaeota;Wukongarchaeota	Wukongarchaeota	YES
GCA_016840505.1	Wukongarchaeota;Wukongarchaeota;Wukongarchaeota;Wukongarchaeota;Wukongarchaeota;Wukongarchaeota	Wukongarchaeota	YES
GCA_016840725.1	Wukongarchaeota;Wukongarchaeota;Wukongarchaeota;Wukongarchaeota;Wukongarchaeota;Wukongarchaeota	Wukongarchaeota	YES
LMSG_G000000612.1	Wukongarchaeota;Wukongarchaeota;Wukongarchaeota;Wukongarchaeota;Wukongarchaeota;Wukongarchaeota	Wukongarchaeota	YES
LMSG_G000000613.1	Wukongarchaeota;Wukongarchaeota;Wukongarchaeota;Wukongarchaeota;Wukongarchaeota;Wukongarchaeota	Wukongarchaeota	YES
GCA_001549175.1	Stygia	NA	NO
GCA_001548995.1	Stygia	NA	NO
GCA_001515215.1	Stygia	NA	NO
GCA_001515195.1	Stygia	NA	NO
GCA_001515185.1	Stygia	NA	NO
GCF_000022365.1	Acherontia	NA	NO
GCF_000018365.1	Acherontia	NA	NO
GCF_000007305.1	Acherontia	NA	NO
GCF_000151105.2	Acherontia	NA	NO
GCF_000246985.2	Acherontia	NA	NO
GCF_000966265.1	Acherontia	NA	NO
GCF_000725425.1	Acherontia	NA	NO
GCA_001587635.1	Acherontia	NA	NO
GCA_001587695.1	Acherontia	NA	NO
GCA_001587675.1	Acherontia	NA	NO
GCA_001595795.1	Acherontia	NA	NO
GCA_001595815.1	Acherontia	NA	NO
GCF_000529525.1	Methanomada	NA	NO
GCA_000437055.1	Methanomada	NA	NO
GCF_000320505.1	Methanomada	NA	NO
GCF_000024185.1	Methanomada	NA	NO
GCF_000513315.1	Methanomada	NA	NO
GCA_000309865.1	Methanomada	NA	NO
GCF_000744455.1	Methanomada	NA	NO
GCF_000012545.1	Methanomada	NA	NO
GCF_000008645.1	Methanomada	NA	NO
GCF_000166095.1	Methanomada	NA	NO
GCF_000017165.1	Methanomada	NA	NO
GCF_000006175.1	Methanomada	NA	NO
GCF_000376965.1	Methanomada	NA	NO
GCF_000017185.1	Methanomada	NA	NO
GCF_000179575.2	Methanomada	NA	NO
GCF_000243455.1	Methanomada	NA	NO
GCF_000092305.1	Methanomada	NA	NO
GCF_000371805.1	Methanomada	NA	NO
GCF_000007185.1	Methanomada	NA	NO

## Sheet: Supplementary Table 2
Supplementary Table 1 Different marker gene sets collected from seven studies (doi provided)
10.7717/peerj.243		10.1038/s41564-018-0163-1	10.1038/s41559-019-1040-x	10.1371/journal.pgen.1006810	10.1038/nature21031		10.1038/s41586-021-03494-3		10.1038/s41467-020-17408-w
Phylosift_old_V1	Phylosift_V4	Spang_55ar	TomNEE_21uni	DaCunha_35uni	Zare_48uni	Zare_55RP	Liu_29uni	Liu_209as	Spang_udin28ar	Spang_udin56ar
arCOG00063	arCOG04245	arCOG00405	arCOG04185	arCOG00412	arCOG00779	arCOG00779	arCOG00403	cog.000534	arCOG01762	arCOG01762
arCOG00410	arCOG01758	arCOG00412	arCOG01758	arCOG00415	arCOG00987	arCOG00780	arCOG00410	cog.000535	arCOG04097	arCOG04097
arCOG00412	arCOG04289	arCOG00415	arCOG00187	arCOG00785	arCOG01179	arCOG00781	arCOG00779	cog.000540	arCOG04257	arCOG04257
arCOG00779	arCOG01560	arCOG00779	arCOG04243	arCOG00987	arCOG01183	arCOG00782	arCOG00809	cog.000574	arCOG01228	arCOG01228
arCOG01087	arCOG05200	arCOG00785	TIGR01040	arCOG01183	arCOG01228	arCOG00785	arCOG01183	cog.000581	arCOG04255	arCOG04255
arCOG01183	arCOG04098	arCOG00987	arCOG01561	arCOG01227	arCOG01358	arCOG01344	arCOG01722	cog.000590	arCOG04087	arCOG04087
arCOG04288	arCOG04071	arCOG04099	arCOG01722	arCOG01228	arCOG01560	arCOG01722	arCOG04070	cog.000601	arCOG04254	arCOG04254
arCOG01228	arCOG04067	arCOG01001	arCOG04245	arCOG01560	arCOG01704	arCOG01758	arCOG04087	cog.000605	arCOG01563	arCOG01563
arCOG01560	arCOG04255	arCOG01179	arCOG00412	arCOG01722	arCOG01722	arCOG01885	arCOG04088	cog.000607	TIGR03676	TIGR03676
arCOG01722	arCOG04070	arCOG01183	arCOG00415	arCOG01758	arCOG01758	arCOG01946	arCOG04090	cog.000608	arCOG04169	arCOG04169
arCOG04289	arCOG00412	arCOG04113	arCOG04372	arCOG01762	arCOG01762	arCOG01950	arCOG04091	cog.000612	arCOG00675	arCOG00675
arCOG04372	arCOG04095	arCOG04121	arCOG04097	arCOG04064	arCOG04050	arCOG04049	arCOG04092	cog.000613	arCOG01920	arCOG01920
arCOG01758	arCOG04087	arCOG01227	TIGR01042	arCOG04090	arCOG04064	arCOG04067	arCOG04095	cog.000622	arCOG01227	arCOG01227
arCOG04067	arCOG04099	arCOG01228	arCOG01563	arCOG04091	arCOG04067	arCOG04070	arCOG04096	cog.000628	arCOG01560	arCOG01560
arCOG04070	arCOG04254	arCOG01559	TIGR00233	arCOG04092	arCOG04070	arCOG04071	arCOG04097	cog.000634	arCOG04186	arCOG04186
arCOG04071	arCOG04113	arCOG01560	TIGR00396	arCOG04094	arCOG04071	arCOG04072	arCOG04098	cog.000635	arCOG01165	arCOG01165
arCOG04087	arCOG01722	arCOG01722	TIGR00959	arCOG04095	arCOG04072	arCOG04086	arCOG04113	cog.000636	arCOG04071	arCOG04071
arCOG04088	arCOG00410	arCOG01758	arCOG04255	arCOG04096	arCOG04086	arCOG04087	arCOG04169	cog.000654	arCOG04277	arCOG04277
arCOG04090	arCOG00779	arCOG01762	arCOG01762	arCOG04097	arCOG04087	arCOG04088	arCOG04185	cog.000655	arCOG04113	arCOG04113
arCOG04091	arCOG04072	arCOG04050	arCOG04169	arCOG04098	arCOG04088	arCOG04089	arCOG04239	cog.000658	arCOG04270	arCOG04270
arCOG04092	arCOG04090	arCOG04064	arCOG04091	arCOG04099	arCOG04090	arCOG04090	arCOG04240	cog.000659	arCOG04256	arCOG04256
arCOG04094	arCOG04372	arCOG04067		arCOG04113	arCOG04091	arCOG04091	arCOG04241	cog.000665	arCOG04107	arCOG04107
arCOG04095	arCOG04092	arCOG04070		arCOG04121	arCOG04092	arCOG04092	arCOG04242	cog.000666	arCOG04093	arCOG04093
arCOG04096	arCOG04255	arCOG04071		arCOG04169	arCOG04094	arCOG04093	arCOG04243	cog.000673	arCOG04092	arCOG04092
arCOG04097	arCOG00785	arCOG04072		arCOG04239	arCOG04095	arCOG04094	arCOG04245	cog.000678	arCOG01574	arCOG01574
arCOG04098	arCOG04097	arCOG04086		arCOG04240	arCOG04096	arCOG04095	arCOG04254	cog.000682	arCOG01741	arCOG01741
arCOG04099	arCOG04240	arCOG04087		arCOG04241	arCOG04097	arCOG04096	arCOG04255	cog.000684	arCOG04187	arCOG04187
arCOG04113	arCOG04288	arCOG04088		arCOG04242	arCOG04098	arCOG04097	arCOG04289	cog.000689	arCOG04245	arCOG04245
arCOG04121	arCOG04091	arCOG04090		arCOG04243	arCOG04099	arCOG04098	arCOG04372	cog.000691		arCOG04095
arCOG04184	arCOG00987	arCOG04091		arCOG04245	arCOG04113	arCOG04099		cog.000693		arCOG04070
arCOG04185	arCOG00780	arCOG04092		arCOG04254	arCOG04121	arCOG04108		cog.000696		arCOG04240
arCOG04240	arCOG04185	arCOG04094		arCOG04255	arCOG04169	arCOG04109		cog.000702		arCOG04288
arCOG04243	arCOG04299	arCOG04095		arCOG04256	arCOG04185	arCOG04113		cog.000704		arCOG04209
arCOG04245	arCOG04096	arCOG04096		arCOG04257	arCOG04223	arCOG04126		cog.000708		arCOG04067
arCOG04254	arCOG04242	arCOG04097		arCOG04289	arCOG04239	arCOG04129		cog.000712		arCOG04239
arCOG04255	arCOG04121	arCOG04098			arCOG04240	arCOG04154		cog.000714		arCOG00415
TIGR00432	arCOG04094	arCOG04169			arCOG04241	arCOG04182		cog.000715		arCOG04091
		arCOG04184			arCOG04242	arCOG04183		cog.000717		arCOG04050
		arCOG04185			arCOG04243	arCOG04185		cog.000718		arCOG01758
		arCOG04223			arCOG04245	arCOG04186		cog.000723		arCOG04314
		arCOG04239			arCOG04254	arCOG04208		cog.000725		arCOG04241
		arCOG04240			arCOG04255	arCOG04209		cog.000726		arCOG01015
		arCOG04241			arCOG04256	arCOG04239		cog.000727		arCOG04243
		arCOG04242			arCOG04257	arCOG04240		cog.000729		arCOG04089
		arCOG04243			arCOG04277	arCOG04242		cog.000733		arCOG01719
		arCOG04245			arCOG04288	arCOG04243		cog.000734		arCOG04176
		arCOG04254			arCOG04289	arCOG04245		cog.000736		arCOG04130
		arCOG04255			arCOG04372	arCOG04254		cog.000739		arCOG01760
		arCOG04256				arCOG04255		cog.000740		arCOG04249
		arCOG04257				arCOG04287		cog.000741		arCOG01342
		arCOG04277				arCOG04288		cog.000742		arCOG04289
		arCOG04288				arCOG04289		cog.000747		arCOG01344
		arCOG04289				arCOG04314		cog.000749		arCOG04161
		arCOG04302				arCOG04372		cog.000750		arCOG01561
		arCOG04372				arCOG04473		cog.000752		arCOG04110
								cog.000753		arCOG01722
								cog.000754
								cog.000755
								cog.000756
								cog.000757
								cog.000758
								cog.000760
								cog.000761
								cog.000763
								cog.000764
								cog.000765
								cog.000766
								cog.000767
								cog.000768
								cog.000769
								cog.000770
								cog.000771
								cog.000772
								cog.000773
								cog.000774
								cog.000775
								cog.000776
								cog.000778
								cog.000780
								cog.000781
								cog.000782
								cog.000783
								cog.000785
								cog.000786
								cog.000787
								cog.000788
								cog.000789
								cog.000791
								cog.000793
								cog.000794
								cog.000795
								cog.000796
								cog.000797
								cog.000799
								cog.000803
								cog.000806
								cog.000808
								cog.000809
								cog.000810
								cog.000815
								cog.000819
								cog.000820
								cog.000821
								cog.000826
								cog.000830
								cog.000831
								cog.000833
								cog.000835
								cog.000837
								cog.000838
								cog.000839
								cog.000840
								cog.000841
								cog.000842
								cog.000845
								cog.000846
								cog.000849
								cog.000854
								cog.000855
								cog.000856
								cog.000857
								cog.000858
								cog.000859
								cog.000861
								cog.000862
								cog.000866
								cog.000867
								cog.000868
								cog.000869
								cog.000871
								cog.000873
								cog.000874
								cog.000875
								cog.000876
								cog.000877
								cog.000880
								cog.000881
								cog.000882
								cog.000885
								cog.000887
								cog.000889
								cog.000890
								cog.000891
								cog.000892
								cog.000894
								cog.000898
								cog.000902
								cog.000908
								cog.000911
								cog.000912
								cog.000914
								cog.000917
								cog.000922
								cog.000923
								cog.000924
								cog.000925
								cog.000926
								cog.000931
								cog.000933
								cog.000935
								cog.000936
								cog.000938
								cog.000939
								cog.000946
								cog.000947
								cog.000950
								cog.000952
								cog.000954
								cog.000956
								cog.000957
								cog.000961
								cog.000963
								cog.000964
								cog.000966
								cog.000967
								cog.000968
								cog.000975
								cog.000980
								cog.000986
								cog.000988
								cog.000989
								cog.000998
								cog.001000
								cog.001003
								cog.001005
								cog.001009
								cog.001010
								cog.001012
								cog.001024
								cog.001026
								cog.001027
								cog.001030
								cog.001032
								cog.001036
								cog.001038
								cog.001039
								cog.001041
								cog.001044
								cog.001046
								cog.001048
								cog.001065
								cog.001068
								cog.001070
								cog.001082
								cog.001084
								cog.001150
								cog.001153
								cog.001218
								cog.001938

## Sheet: Supplementary Table 3
Supplementary Table 3 Summary of ranking marker genes
										tacka120	tacka60
MarkerID	NrSpecies	NrClusters.x	SplitsPerCluster	TotalSplits	TotalSplits_to_Species	RankA	RankB	RankA_B	FullSet	best_50perc	best_25perc	worst_50perc	worst_25perc	topSisterTaxonWithNjord	topSisterTaxonWithNjord_freq2	topSisterTaxonWithKor	topSisterTaxonWithKor_freq2	undin_best25	undin_best50
arCOG00033	210	26	46.2	82	39	172	151	323	arCOG00033			arCOG00033		Odinarchaeota	0.650949	Bathyarchaeia	0.969164
arCOG00042	211	26	42.3	63	29.9	136	76	212	arCOG00042	arCOG00042				Hermodarchaeota	0.531007	FreyORJordarchaeota	0.275204
arCOG00063	192	25	40	62	32.3	120	92	212	arCOG00063	arCOG00063				Korarchaeia	0.863225	Njordarchaeota	0.336054
arCOG00067	206	26	46.2	78	37.9	173	139	312	arCOG00067			arCOG00067		Thermoproteia	0.760728	Hodarchaeota	0.568127
arCOG00078	195	26	38.5	57	29.2	93	65	158	arCOG00078	arCOG00078				Kariarchaeota	0.492649	Thermococci	0.332159
arCOG00079	155	25	44	73	47.1	164	208	372	arCOG00079			arCOG00079	arCOG00079	NA	NA	Methanomethylicia	0.504526
arCOG00081	198	26	50	93	47	205	207	412	arCOG00081			arCOG00081	arCOG00081	Thermoproteia	0.826585	Thermoproteia	0.423868
arCOG00084	199	25	40	90	45.2	121	198	319	arCOG00084			arCOG00084		Hodarchaeota	0.313934	Thermoproteia	0.291686
arCOG00109	212	26	53.8	115	54.2	232	229	461	arCOG00109			arCOG00109	arCOG00109	Bathyarchaeia	0.367129	Thermoproteia	0.444825
arCOG00187	203	27	40.7	74	36.5	133	129	262	arCOG00187			arCOG00187		Heimdallarchaeota	0.506581	Thermoproteia	0.345803
arCOG00307	147	25	36	56	38.1	84	141	225	arCOG00307	arCOG00307				Thermoproteia	0.730838	Thermoproteia	0.449753
arCOG00352	213	26	42.3	91	42.7	137	183	320	arCOG00352			arCOG00352		Thermoproteia	0.884489	Lokiarchaeota	0.224708
arCOG00403	205	27	51.9	94	45.9	227	202	429	arCOG00403			arCOG00403	arCOG00403	Thermoproteia	0.799512	Hermodarchaeota	0.20093
arCOG00405	212	26	46.2	72	34	174	110	284	arCOG00405			arCOG00405		Thermoproteia	0.929782	Bathyarchaeia	0.476645
arCOG00406	208	26	46.2	72	34.6	175	118	293	arCOG00406			arCOG00406		Thermoproteia	0.466209	Nitrososphaeria	0.271954
arCOG00410	195	26	34.6	65	33.3	55	99	154	arCOG00410	arCOG00410				Lokiarchaeota	0.407298	Helarchaeota	0.545703
arCOG00412	194	26	38.5	59	30.4	94	80	174	arCOG00412	arCOG00412				EX4484-205	0.411819	Methanomethylicia	0.469557
arCOG00415	212	26	42.3	63	29.7	138	73	211	arCOG00415	arCOG00415				Kariarchaeota	0.28242	Bathyarchaeia	0.438197		arCOG00415
arCOG00453	167	19	47.4	68	40.7	199	166	365	arCOG00453			arCOG00453	arCOG00453	Thermoproteia	0.324728	Bathyarchaeia	0.880017
arCOG00467	213	26	46.2	70	32.9	176	97	273	arCOG00467			arCOG00467		Thermoproteia	0.211437	Nitrososphaeria	0.438159
arCOG00469	208	27	51.9	76	36.5	228	130	358	arCOG00469			arCOG00469	arCOG00469	Thermoproteia	0.540435	EX4484-205	0.202638
arCOG00470	214	26	50	66	30.8	206	83	289	arCOG00470			arCOG00470		Gerdarchaeota	0.311878	Thermoproteia	0.403552
arCOG00487	192	26	34.6	57	29.7	56	74	130	arCOG00487	arCOG00487				Thermoproteia	0.293144	Thermoproteia	0.469238
arCOG00496	179	24	37.5	64	35.8	89	125	214	arCOG00496	arCOG00496				Bathyarchaeia	0.725648	Bathyarchaeia	0.275014
arCOG00532	159	26	46.2	97	61	177	238	415	arCOG00532			arCOG00532	arCOG00532	Nitrososphaeria	0.314399	Thermoproteia	0.220085
arCOG00551	199	26	50	117	58.8	207	237	444	arCOG00551			arCOG00551	arCOG00551	EX4484-205	0.483997	Nitrososphaeria	0.294193
arCOG00552	203	26	42.3	77	37.9	139	140	279	arCOG00552			arCOG00552		Kariarchaeota	0.793552	Thermoproteia	0.579174
arCOG00570	213	26	50	100	46.9	208	206	414	arCOG00570			arCOG00570	arCOG00570	Hodarchaeota	0.349403	Thermoproteia	0.419786
arCOG00603	202	26	50	110	54.5	209	230	439	arCOG00603			arCOG00603	arCOG00603	EX4484-205	0.359033	Thermoproteia	0.56655
arCOG00636	212	26	50	118	55.7	210	232	442	arCOG00636			arCOG00636	arCOG00636	Nitrososphaeria	0.86154	Thermoproteia	0.439809
arCOG00638	212	26	46.2	79	37.3	178	135	313	arCOG00638			arCOG00638		Thorarchaeota	0.55389	Nitrososphaeria	0.370584
arCOG00675	198	26	34.6	52	26.3	57	27	84	arCOG00675	arCOG00675	arCOG00675			Thermoproteia	0.814894	Njordarchaeota	0.417356	arCOG00675	arCOG00675
arCOG00676	210	26	42.3	71	33.8	140	108	248	arCOG00676	arCOG00676				EX4484-205	0.324108	Thermoproteia	0.724519
arCOG00678	207	26	34.6	65	31.4	58	86	144	arCOG00678	arCOG00678				Thermoproteia	0.942439	Methanomethylicia	0.313032
arCOG00721	183	25	52	94	51.4	230	218	448	arCOG00721			arCOG00721	arCOG00721	Hodarchaeota	0.469878	Nitrososphaeria	0.827432
arCOG00779	209	26	38.5	72	34.4	95	115	210	arCOG00779	arCOG00779				Nitrososphaeria	0.447621	Bathyarchaeia	0.391671
arCOG00780	205	26	46.2	95	46.3	179	203	382	arCOG00780			arCOG00780	arCOG00780	Thermoproteia	0.502917	Methanomethylicia	0.342816
arCOG00781	207	26	38.5	85	41.1	96	168	264	arCOG00781			arCOG00781		Wukongarchaeota	0.50418	Thermoproteia	0.664729
arCOG00782	158	21	38.1	66	41.8	92	174	266	arCOG00782			arCOG00782		Korarchaeia	0.713169	Njordarchaeota	0.372017
arCOG00784	188	25	52	118	62.8	231	240	471	arCOG00784			arCOG00784	arCOG00784	Nitrososphaeria	0.873399	Thermoproteia	0.322301
arCOG00785	194	26	46.2	87	44.8	180	192	372	arCOG00785			arCOG00785	arCOG00785	Kariarchaeota	0.717656	Nitrososphaeria	0.415705
arCOG00809	207	26	46.2	77	37.2	181	133	314	arCOG00809			arCOG00809		Thermoproteia	0.970702	Baldrarchaeota	0.620516
arCOG00810	204	26	50	78	38.2	211	145	356	arCOG00810			arCOG00810	arCOG00810	Nitrososphaeria	0.233414	EX4484-205	0.236886
arCOG00833	213	26	53.8	96	45.1	233	196	429	arCOG00833			arCOG00833	arCOG00833	Bathyarchaeia	0.175922	Nitrososphaeria	0.51348
arCOG00858	205	26	38.5	82	40	97	159	256	arCOG00858	arCOG00858				Lokiarchaeota	0.759652	Nitrososphaeria	0.509029
arCOG00865	179	26	34.6	58	32.4	59	93	152	arCOG00865	arCOG00865				Bathyarchaeia	0.991324	Thermoproteia	0.40256
arCOG00928	174	25	44	71	40.8	165	167	332	arCOG00928			arCOG00928		Nitrososphaeria	0.750706	Odinarchaeota	0.352793
arCOG00932	154	25	40	69	44.8	122	193	315	arCOG00932			arCOG00932		NA	NA	Thermococci	0.255564
arCOG00972	198	26	26.9	72	36.4	9	126	135	arCOG00972	arCOG00972				Thermoproteia	0.902249	Thermoproteia	0.649921
arCOG00976	210	26	46.2	91	43.3	182	186	368	arCOG00976			arCOG00976	arCOG00976	Bathyarchaeia	0.789102	EX4484-205	0.258987
arCOG00978	213	26	50	86	40.4	212	164	376	arCOG00978			arCOG00978	arCOG00978	Nitrososphaeria	0.28516	Thermoproteia	0.190768
arCOG00985	213	26	42.3	95	44.6	141	191	332	arCOG00985			arCOG00985		Thermoproteia	0.469158	EX4484-205	0.316483
arCOG00987	209	26	50	70	33.5	213	102	315	arCOG00987			arCOG00987		Kariarchaeota	0.277486	Thermoproteia	0.328235
arCOG00991	189	26	34.6	49	25.9	60	24	84	arCOG00991	arCOG00991	arCOG00991			Hodarchaeota	0.981055	Bathyarchaeia	0.662759
arCOG00999	202	26	42.3	77	38.1	142	142	284	arCOG00999			arCOG00999		Nitrososphaeria	0.969744	FreyORJordarchaeota	0.206674
arCOG01001	210	26	50	78	37.1	214	132	346	arCOG01001			arCOG01001	arCOG01001	Lokiarchaeota	0.494863	Thermoproteia	0.48279
arCOG01015	197	26	42.3	68	34.5	143	116	259	arCOG01015			arCOG01015		Nitrososphaeria	0.608433	Thermoproteia	0.74493		arCOG01015
arCOG01016	199	26	26.9	51	25.6	10	21	31	arCOG01016	arCOG01016	arCOG01016			Bathyarchaeia	0.879138	Thermoproteia	0.334116
arCOG01028	205	26	46.2	82	40	183	160	343	arCOG01028			arCOG01028		Thermoproteia	0.501731	Nitrososphaeria	0.272957
arCOG01037	210	26	50	75	35.7	215	124	339	arCOG01037			arCOG01037		Thermoproteia	0.432337	Hodarchaeota	0.295163
arCOG01038	210	26	50	111	52.9	216	225	441	arCOG01038			arCOG01038	arCOG01038	Bathyarchaeia	0.345124	EX4484-205	0.23087
arCOG01087	204	26	53.8	84	41.2	234	169	403	arCOG01087			arCOG01087	arCOG01087	Lokiarchaeota	0.565231	Thermoproteia	0.327273
arCOG01165	200	26	46.2	55	27.5	184	41	225	arCOG01165	arCOG01165				Borrarchaeota	0.965131	Lokiarchaeota	0.18128	arCOG01165	arCOG01165
arCOG01179	196	26	30.8	57	29.1	28	63	91	arCOG01179	arCOG01179	arCOG01179			Hodarchaeota	0.957607	EX4484-205	0.30965
arCOG01180	205	26	38.5	62	30.2	98	79	177	arCOG01180	arCOG01180				Hodarchaeota	0.358346	Bathyarchaeia	0.31655
arCOG01183	203	26	30.8	52	25.6	29	22	51	arCOG01183	arCOG01183	arCOG01183			Korarchaeia	0.694082	Njordarchaeota	0.330676
arCOG01185	205	26	30.8	61	29.8	30	75	105	arCOG01185	arCOG01185	arCOG01185			Korarchaeia	0.888678	Njordarchaeota	0.443495
arCOG01217	188	25	40	81	43.1	123	185	308	arCOG01217			arCOG01217		EX4484-205	0.64413	Thermoproteia	0.40708
arCOG01219	207	26	42.3	59	28.5	144	56	200	arCOG01219	arCOG01219				Methanosarcinia	0.327403	Methanomethylicia	0.420731
arCOG01222	207	26	38.5	80	38.6	99	148	247	arCOG01222	arCOG01222				Gerdarchaeota	0.578413	Thermoproteia	0.457474
arCOG01223	210	26	46.2	98	46.7	185	205	390	arCOG01223			arCOG01223	arCOG01223	Kariarchaeota	0.886818	Thermoproteia	0.361609
arCOG01225	200	24	50	68	34	217	111	328	arCOG01225			arCOG01225		Korarchaeia	0.700772	Thermoproteia	0.585387
arCOG01227	211	26	30.8	59	28	31	49	80	arCOG01227	arCOG01227	arCOG01227			Gerdarchaeota	0.644909	Thermoproteia	0.647974	arCOG01227	arCOG01227
arCOG01228	212	26	42.3	58	27.4	145	38	183	arCOG01228	arCOG01228				Lokiarchaeota	0.233477	Thermoproteia	0.370208	arCOG01228	arCOG01228
arCOG01231	207	26	50	107	51.7	218	219	437	arCOG01231			arCOG01231	arCOG01231	Methanomethylicia	0.414779	Bathyarchaeia	0.390056
arCOG01257	209	26	38.5	56	26.8	100	32	132	arCOG01257	arCOG01257				Wukongarchaeota	0.563815	Thermoproteia	0.40104
arCOG01268	183	25	40	95	51.9	124	220	344	arCOG01268			arCOG01268	arCOG01268	Thermoproteia	0.684914	Thermoproteia	0.883203
arCOG01327	180	25	40	73	40.6	125	165	290	arCOG01327			arCOG01327		Thermoproteia	0.360757	Nitrososphaeria	0.53709
arCOG01336	188	25	40	75	39.9	126	158	284	arCOG01336			arCOG01336		Lokiarchaeota	0.450051	Nitrososphaeria	0.369715
arCOG01341	203	26	38.5	68	33.5	101	103	204	arCOG01341	arCOG01341				Thermoproteia	0.940841	Thermoproteia	0.298321
arCOG01342	202	26	38.5	50	24.8	102	14	116	arCOG01342	arCOG01342	arCOG01342			Hodarchaeota	0.434571	Thermoproteia	0.345753		arCOG01342
arCOG01344	192	26	38.5	59	30.7	103	82	185	arCOG01344	arCOG01344				Hodarchaeota	0.530654	Thermoproteia	0.361515		arCOG01344
arCOG01350	145	25	48	76	52.4	201	222	423	arCOG01350			arCOG01350	arCOG01350	NA	NA	Thermoproteia	0.23402
arCOG01358	203	26	42.3	69	34	146	112	258	arCOG01358					Thermoplasmata	0.816878	Bathyarchaeia	0.61668
arCOG01361	186	26	26.9	62	33.3	11	100	111	arCOG01361	arCOG01361	arCOG01361			Lokiarchaeota	0.756382	Thermoproteia	0.397048
arCOG01365	166	26	46.2	83	50	186	215	401	arCOG01365			arCOG01365	arCOG01365	Lokiarchaeota	0.700258	Thermoproteia	0.408188
arCOG01482	183	25	40	77	42.1	127	178	305	arCOG01482			arCOG01482		NA	NA	Nitrososphaeria	0.40012
arCOG01532	194	26	38.5	65	33.5	104	104	208	arCOG01532	arCOG01532				Thermoproteia	0.997506	Kariarchaeota	0.255515
arCOG01559	207	26	57.7	83	40.1	238	161	399	arCOG01559			arCOG01559	arCOG01559	Kariarchaeota	0.541896	Nitrososphaeria	0.189861
arCOG01560	210	26	38.5	57	27.1	105	35	140	arCOG01560	arCOG01560				Korarchaeia	0.550884	Methanomethylicia	0.20742	arCOG01560	arCOG01560
arCOG01561	212	26	46.2	72	34	187	113	300	arCOG01561			arCOG01561		Hodarchaeota	0.284154	QMWL01	0.381425		arCOG01561
arCOG01563	212	27	29.6	62	29.2	27	66	93	arCOG01563	arCOG01563	arCOG01563			Kariarchaeota	0.196485	Thermococci	0.167402	arCOG01563	arCOG01563
arCOG01565	194	26	46.2	82	42.3	188	180	368	arCOG01565			arCOG01565	arCOG01565	Nitrososphaeria	0.823505	Helarchaeota	0.400416
arCOG01574	202	26	38.5	57	28.2	106	53	159	arCOG01574	arCOG01574				Hodarchaeota	0.690428	Nitrososphaeria	0.43311	arCOG01574	arCOG01574
arCOG01575	202	26	34.6	54	26.7	61	30	91	arCOG01575	arCOG01575	arCOG01575			Odinarchaeota	0.69226	Bathyarchaeia	0.433981
arCOG01601	204	26	50	98	48	219	211	430	arCOG01601			arCOG01601	arCOG01601	Hermodarchaeota	0.795937	Bathyarchaeia	0.262363
arCOG01603	188	26	50	100	53.2	220	227	447	arCOG01603			arCOG01603	arCOG01603	Thermoproteia	0.72987	Thermoproteia	0.289763
arCOG01640	197	26	23.1	58	29.4	4	69	73	arCOG01640	arCOG01640	arCOG01640			Hodarchaeota	0.410412	Nitrososphaeria	0.230999
arCOG01695	182	26	23.1	50	27.5	5	42	47	arCOG01695	arCOG01695	arCOG01695			EX4484-205	0.252178	Bathyarchaeia	0.7088
arCOG01704	178	26	38.5	85	47.8	107	209	316	arCOG01704			arCOG01704		Thermoproteia	0.72555	Methanomethylicia	0.598776
arCOG01719	204	25	40	50	24.5	128	12	140	arCOG01719	arCOG01719				Wukongarchaeota	0.514	EX4484-205	0.498694		arCOG01719
arCOG01722	201	26	30.8	56	27.9	32	48	80	arCOG01722	arCOG01722	arCOG01722			Kariarchaeota	0.302657	Nitrososphaeria	0.456447		arCOG01722
arCOG01728	193	26	42.3	66	34.2	147	114	261	arCOG01728			arCOG01728		Thorarchaeota	0.381729	Methanomethylicia	0.29474
arCOG01736	197	26	34.6	83	42.1	62	179	241	arCOG01736	arCOG01736				Nitrososphaeria	0.326722	Thermoproteia	0.566312
arCOG01741	208	26	34.6	53	25.5	63	20	83	arCOG01741	arCOG01741	arCOG01741			Thorarchaeota	0.739752	Nitrososphaeria	0.837173	arCOG01741	arCOG01741
arCOG01742	203	26	30.8	60	29.6	33	71	104	arCOG01742	arCOG01742	arCOG01742			Thermoproteia	0.401222	Nitrososphaeria	0.573665
arCOG01751	200	26	38.5	69	34.5	108	117	225	arCOG01751	arCOG01751				Thorarchaeota	0.853724	Bathyarchaeia	0.32383
arCOG01752	206	26	46.2	86	41.7	189	173	362	arCOG01752			arCOG01752	arCOG01752	Gerdarchaeota	0.89739	Thermoproteia	0.399305
arCOG01758	191	26	34.6	55	28.8	64	61	125	arCOG01758	arCOG01758	arCOG01758			Nitrososphaeria	0.993	Bathyarchaeia	0.376695		arCOG01758
arCOG01760	194	25	40	80	41.2	129	170	299	arCOG01760			arCOG01760		EX4484-205	0.872845	Nitrososphaeria	0.364077		arCOG01760
arCOG01761	197	25	32	62	31.5	50	87	137	arCOG01761	arCOG01761				NA	NA	Thermoproteia	0.495104
arCOG01762	198	26	26.9	44	22.2	12	5	17	arCOG01762	arCOG01762	arCOG01762			Korarchaeia	0.745446	Baldrarchaeota	0.442843	arCOG01762	arCOG01762
arCOG01767	194	25	48	78	40.2	202	162	364	arCOG01767			arCOG01767	arCOG01767	Nitrososphaeria	0.865175	Methanomethylicia	0.393126
arCOG01833	209	26	46.2	119	56.9	190	234	424	arCOG01833			arCOG01833	arCOG01833	Lokiarchaeota	0.249809	Nitrososphaeria	0.383703
arCOG01863	208	26	42.3	108	51.9	148	221	369	arCOG01863			arCOG01863	arCOG01863	Nitrososphaeria	0.558812	Hodarchaeota	0.280596
arCOG01885	185	25	44	83	44.9	166	194	360	arCOG01885			arCOG01885	arCOG01885	Baldrarchaeota	0.389877	Thermoproteia	0.547069
arCOG01894	197	25	56	99	50.3	235	217	452	arCOG01894			arCOG01894	arCOG01894	Nitrososphaeria	0.279498	EX4484-205	0.544172
arCOG01904	208	26	34.6	70	33.7	65	106	171	arCOG01904	arCOG01904				EX4484-205	0.619204	Thermoproteia	0.277927
arCOG01920	200	26	30.8	56	28	34	50	84	arCOG01920	arCOG01920	arCOG01920			Thermoproteia	0.42709	Thermoproteia	0.931214	arCOG01920	arCOG01920
arCOG01923	194	26	26.9	49	25.3	13	17	30	arCOG01923	arCOG01923	arCOG01923			Nitrososphaeria	0.499884	Hadarchaeia	0.359546
arCOG01946	197	26	26.9	50	25.4	14	18	32	arCOG01946	arCOG01946	arCOG01946			QMWL01	0.34917	Njordarchaeota	0.266359
arCOG01950	169	23	39.1	71	42	118	175	293	arCOG01950			arCOG01950		NA	NA	Nitrososphaeria	0.25794
arCOG01988	179	26	42.3	67	37.4	149	136	285	arCOG01988			arCOG01988		Nitrososphaeria	0.821092	Hodarchaeota	0.194575
arCOG02197	170	26	34.6	79	46.5	66	204	270	arCOG02197			arCOG02197		Thermoproteia	0.98206	Thermoproteia	0.527122
arCOG02673	147	26	42.3	56	38.1	150	143	293	arCOG02673			arCOG02673		Bathyarchaeia	0.497089	EX4484-205	0.484138
arCOG02849	202	26	42.3	116	57.4	151	235	386	arCOG02849			arCOG02849	arCOG02849	Heimdallarchaeota	0.863729	Thermoproteia	0.527954
arCOG02957	185	25	40	79	42.7	130	184	314	arCOG02957			arCOG02957		Kariarchaeota	0.568208	Nitrososphaeria	0.469477
arCOG03013	196	26	38.5	64	32.7	109	96	205	arCOG03013	arCOG03013				Borrarchaeota	0.705752	Thermoproteia	0.788333
arCOG04049	153	23	39.1	69	45.1	119	197	316	arCOG04049			arCOG04049		Wukongarchaeota	0.666274	Thermoproteia	0.489822
arCOG04050	200	26	30.8	56	28	35	51	86	arCOG04050	arCOG04050	arCOG04050			Lokiarchaeota	0.909426	Hermodarchaeota	0.266314		arCOG04050
arCOG04051	179	24	37.5	51	28.5	90	57	147	arCOG04051	arCOG04051				Thermoproteia	0.532011	NA	NA
arCOG04055	193	26	42.3	81	42	152	176	328	arCOG04055			arCOG04055		Thermoproteia	0.501494	EX4484-205	0.292088
arCOG04064	209	26	42.3	89	42.6	153	181	334	arCOG04064			arCOG04064		Heimdallarchaeota	0.307557	Bathyarchaeia	0.466011
arCOG04067	191	25	36	62	32.5	85	94	179	arCOG04067	arCOG04067				Thermoproteia	0.23303	Helarchaeota	0.326864		arCOG04067
arCOG04070	191	26	26.9	52	27.2	15	36	51	arCOG04070	arCOG04070	arCOG04070			Thermoproteia	0.918063	Thermoproteia	0.291006		arCOG04070
arCOG04071	187	26	26.9	58	31	16	84	100	arCOG04071	arCOG04071	arCOG04071			Korarchaeia	0.713068	Thermoproteia	0.404428	arCOG04071	arCOG04071
arCOG04072	185	26	42.3	70	37.8	154	138	292	arCOG04072			arCOG04072		Bathyarchaeia	0.394872	Nitrososphaeria	0.371156
arCOG04076	194	26	34.6	77	39.7	67	153	220	arCOG04076	arCOG04076				Korarchaeia	0.931614	Njordarchaeota	0.359903
arCOG04086	198	26	42.3	66	33.3	155	101	256	arCOG04086	arCOG04086				Bathyarchaeia	0.56746	FreyORJordarchaeota	0.357769
arCOG04087	196	26	30.8	53	27	36	33	69	arCOG04087	arCOG04087	arCOG04087			Baldrarchaeota	0.467248	Thermoproteia	0.639351	arCOG04087	arCOG04087
arCOG04088	198	26	34.6	58	29.3	68	67	135	arCOG04088	arCOG04088				Korarchaeia	0.676812	Thermoproteia	0.427286
arCOG04089	197	26	30.8	51	25.9	37	25	62	arCOG04089	arCOG04089	arCOG04089			Bathyarchaeia	0.482564	Thermoproteia	0.255493		arCOG04089
arCOG04090	193	26	30.8	53	27.5	38	43	81	arCOG04090	arCOG04090	arCOG04090			Heimdallarchaeota	0.670455	Thermoproteia	0.563468
arCOG04091	194	26	34.6	53	27.3	69	37	106	arCOG04091	arCOG04091	arCOG04091			Hodarchaeota	0.745951	EX4484-205	0.438357		arCOG04091
arCOG04092	198	26	34.6	58	29.3	70	68	138	arCOG04092	arCOG04092				Kariarchaeota	0.342795	Thermoproteia	0.459275	arCOG04092	arCOG04092
arCOG04093	196	26	42.3	57	29.1	156	64	220	arCOG04093	arCOG04093				Korarchaeia	0.871639	Njordarchaeota	0.454887	arCOG04093	arCOG04093
arCOG04094	200	26	46.2	77	38.5	191	146	337	arCOG04094			arCOG04094		Thermoproteia	0.922123	Bathyarchaeia	0.501071
arCOG04095	197	26	30.8	50	25.4	39	19	58	arCOG04095	arCOG04095	arCOG04095			Kariarchaeota	0.577886	Wukongarchaeota	0.396227		arCOG04095
arCOG04096	196	26	46.2	73	37.2	192	134	326	arCOG04096			arCOG04096		EX4484-205	0.74412	Methanomethylicia	0.579894
arCOG04097	197	26	26.9	44	22.3	17	6	23	arCOG04097	arCOG04097	arCOG04097			Hydrothermarchaeia	0.248461	Thermoproteia	0.727182	arCOG04097	arCOG04097
arCOG04098	194	27	40.7	63	32.5	134	95	229	arCOG04098	arCOG04098				Thermoproteia	0.974167	Thermoproteia	0.587485
arCOG04099	193	26	46.2	65	33.7	193	107	300	arCOG04099			arCOG04099		Hadarchaeia	0.379567	Thermoplasmata	0.318227
arCOG04101	174	26	30.8	59	33.9	40	109	149	arCOG04101	arCOG04101				Bathyarchaeia	0.365341	Hydrothermarchaeia	0.217654
arCOG04106	155	24	45.8	58	37.4	170	137	307	arCOG04106			arCOG04106		Heimdallarchaeota	0.734689	Bathyarchaeia	0.371729
arCOG04107	198	26	26.9	63	31.8	18	90	108	arCOG04107	arCOG04107	arCOG04107			Korarchaeia	0.675607	Thermoproteia	0.412479	arCOG04107	arCOG04107
arCOG04108	189	26	50	99	52.4	221	223	444	arCOG04108			arCOG04108	arCOG04108	Korarchaeia	0.86812	Njordarchaeota	0.62089
arCOG04109	188	26	30.8	73	38.8	41	150	191	arCOG04109	arCOG04109				Hodarchaeota	0.519211	Baldrarchaeota	0.481682
arCOG04110	200	26	34.6	57	28.5	71	58	129	arCOG04110	arCOG04110				Gerdarchaeota	0.618649	Thermoproteia	0.397728		arCOG04110
arCOG04111	194	25	40	77	39.7	131	154	285	arCOG04111			arCOG04111		Thermoproteia	0.502855	Thermoproteia	0.418989
arCOG04113	195	25	32	52	26.7	51	31	82	arCOG04113	arCOG04113	arCOG04113			Korarchaeia	0.784137	Njordarchaeota	0.418516	arCOG04113	arCOG04113
arCOG04121	199	26	50	91	45.7	222	200	422	arCOG04121			arCOG04121	arCOG04121	Hodarchaeota	0.428484	Bathyarchaeia	0.168831
arCOG04122	173	24	41.7	63	36.4	135	127	262	arCOG04122			arCOG04122		Korarchaeia	0.674592	Borrarchaeota	0.214366
arCOG04125	188	26	30.8	78	41.5	42	172	214	arCOG04125	arCOG04125				Thermoproteia	0.835295	Hadarchaeia	0.456733
arCOG04126	120	18	61.1	66	55	241	231	472	arCOG04126			arCOG04126	arCOG04126	Nitrososphaeria	0.463305	Bathyarchaeia	0.216358
arCOG04129	199	26	42.3	57	28.6	157	59	216	arCOG04129	arCOG04129				Baldrarchaeota	0.722249	Thermoproteia	0.328215
arCOG04130	198	25	32	56	28.3	52	55	107	arCOG04130	arCOG04130	arCOG04130			NA	NA	Nitrososphaeria	0.49191		arCOG04130
arCOG04131	212	26	42.3	97	45.8	158	201	359	arCOG04131			arCOG04131	arCOG04131	EX4484-205	0.72783	Nitrososphaeria	0.283658
arCOG04137	200	26	38.5	87	43.5	110	188	298	arCOG04137			arCOG04137		Baldrarchaeota	0.497395	Thermococci	0.288884
arCOG04138	176	26	38.5	70	39.8	111	155	266	arCOG04138			arCOG04138		Bathyarchaeia	0.922776	Bathyarchaeia	0.593127
arCOG04149	117	21	19	41	35	3	122	125	arCOG04149	arCOG04149	arCOG04149			Thermoproteia	0.93288	NA	NA
arCOG04150	198	26	34.6	46	23.2	72	7	79	arCOG04150	arCOG04150	arCOG04150			Thermoproteia	0.447926	EX4484-205	0.427839
arCOG04152	158	25	56	79	50	236	216	452	arCOG04152			arCOG04152	arCOG04152	Nitrososphaeria	0.423844	Nitrososphaeria	0.491985
arCOG04153	181	23	47.8	70	38.7	200	149	349	arCOG04153			arCOG04153	arCOG04153	Hodarchaeota	0.275239	Thermoproteia	0.338287
arCOG04154	192	26	34.6	54	28.1	73	52	125	arCOG04154	arCOG04154	arCOG04154			EX4484-205	0.72262	Njordarchaeota	0.353496
arCOG04161	157	15	40	43	27.4	132	39	171	arCOG04161	arCOG04161				NA	NA	Helarchaeota	0.5		arCOG04161
arCOG04167	151	24	45.8	74	49	171	213	384	arCOG04167			arCOG04167	arCOG04167	EX4484-205	0.877826	Nitrososphaeria	0.409185
arCOG04169	199	26	30.8	50	25.1	43	16	59	arCOG04169	arCOG04169	arCOG04169			Hodarchaeota	0.448316	Thermococci	0.131162	arCOG04169	arCOG04169
arCOG04174	194	26	46.2	78	40.2	194	163	357	arCOG04174			arCOG04174	arCOG04174	Lokiarchaeota	0.37811	Methanomethylicia	0.334907
arCOG04176	193	26	26.9	46	23.8	19	10	29	arCOG04176	arCOG04176	arCOG04176			Heimdallarchaeota	0.544059	Nitrososphaeria	0.304493		arCOG04176
arCOG04179	196	26	42.3	78	39.8	159	156	315	arCOG04179			arCOG04179		Hodarchaeota	0.745703	Thermoproteia	0.355639
arCOG04182	202	26	42.3	77	38.1	160	144	304	arCOG04182			arCOG04182		Thermoproteia	0.680714	Nitrososphaeria	0.33129
arCOG04183	187	26	50	92	49.2	223	214	437	arCOG04183			arCOG04183	arCOG04183	Hadarchaeia	0.753015	Nitrososphaeria	0.329145
arCOG04184	194	26	42.3	108	55.7	161	233	394	arCOG04184			arCOG04184	arCOG04184	Thermoproteia	0.756762	Kariarchaeota	0.383589
arCOG04185	196	26	30.8	53	27	44	34	78	arCOG04185	arCOG04185	arCOG04185			Korarchaeia	0.727871	Njordarchaeota	0.662806
arCOG04186	196	25	32	49	25	53	15	68	arCOG04186	arCOG04186	arCOG04186			Thermoproteia	0.958699	Thermoproteia	0.573352	arCOG04186	arCOG04186
arCOG04187	199	26	23.1	51	25.6	6	23	29	arCOG04187	arCOG04187	arCOG04187			Nitrososphaeria	0.721974	Nitrososphaeria	0.74319	arCOG04187	arCOG04187
arCOG04189	170	22	45.5	89	52.4	169	224	393	arCOG04189			arCOG04189	arCOG04189	Nitrososphaeria	0.439791	EX4484-205	0.415622
arCOG04208	186	26	42.3	74	39.8	162	157	319	arCOG04208			arCOG04208		FreyORJordarchaeota	0.374184	EX4484-205	0.318958
arCOG04209	190	25	36	60	31.6	86	89	175	arCOG04209	arCOG04209				Wukongarchaeota	0.819098	Bathyarchaeia	0.443098		arCOG04209
arCOG04223	187	25	32	52	27.8	54	45	99	arCOG04223	arCOG04223	arCOG04223			Bathyarchaeia	0.907224	Helarchaeota	0.361426
arCOG04228	187	26	42.3	99	52.9	163	226	389	arCOG04228			arCOG04228	arCOG04228	Thermoproteia	0.519456	Bathyarchaeia	0.291015
arCOG04239	199	26	26.9	52	26.1	20	26	46	arCOG04239	arCOG04239	arCOG04239			Nitrososphaeria	0.36216	Thermoproteia	0.320706		arCOG04239
arCOG04240	199	26	38.5	69	34.7	112	119	231	arCOG04240	arCOG04240				Methanomethylicia	0.881891	Baldrarchaeota	0.28318		arCOG04240
arCOG04241	199	26	26.9	59	29.6	21	72	93	arCOG04241	arCOG04241	arCOG04241			Hydrothermarchaeia	0.407012	Thermoproteia	0.650532		arCOG04241
arCOG04242	200	25	44	63	31.5	167	88	255	arCOG04242	arCOG04242				Thermococci	0.338815	Hodarchaeota	0.323869
arCOG04243	195	26	30.8	55	28.2	45	54	99	arCOG04243	arCOG04243	arCOG04243			Kariarchaeota	0.893795	FreyORJordarchaeota	0.330108		arCOG04243
arCOG04245	196	26	26.9	43	21.9	22	4	26	arCOG04245	arCOG04245	arCOG04245			Nitrososphaeria	0.915908	Thermoproteia	0.433097	arCOG04245	arCOG04245
arCOG04246	193	26	34.6	58	30.1	74	78	152	arCOG04246	arCOG04246				Hodarchaeota	0.327883	Bathyarchaeia	0.591014
arCOG04249	199	26	34.6	53	26.6	75	29	104	arCOG04249	arCOG04249	arCOG04249			Lokiarchaeota	0.25799	Thermoproteia	0.259146		arCOG04249
arCOG04252	178	24	29.2	51	28.7	26	60	86	arCOG04252	arCOG04252	arCOG04252			Wukongarchaeota	0.548988	Nitrososphaeria	0.467383
arCOG04254	193	26	34.6	62	32.1	76	91	167	arCOG04254	arCOG04254				QMWL01	0.320737	EX4484-205	0.458225	arCOG04254	arCOG04254
arCOG04255	197	26	34.6	69	35	77	123	200	arCOG04255	arCOG04255				Kariarchaeota	0.572505	Thermoproteia	0.321812	arCOG04255	arCOG04255
arCOG04256	197	26	34.6	52	26.4	78	28	106	arCOG04256	arCOG04256	arCOG04256			Lokiarchaeota	0.903242	Lokiarchaeota	0.600189	arCOG04256	arCOG04256
arCOG04257	196	26	15.4	42	21.4	1	1	2	arCOG04257	arCOG04257	arCOG04257			Korarchaeia	0.994791	Njordarchaeota	0.568419	arCOG04257	arCOG04257
arCOG04258	189	26	34.6	82	43.4	79	187	266	arCOG04258			arCOG04258		Korarchaeia	0.46482	Nitrososphaeria	0.435039
arCOG04263	207	25	48	99	47.8	203	210	413	arCOG04263			arCOG04263	arCOG04263	Thermoproteia	0.335338	Methanomethylicia	0.218958
arCOG04270	190	23	34.8	52	27.4	82	40	122	arCOG04270	arCOG04270	arCOG04270			Thermoproteia	0.646487	Thermoproteia	0.74531	arCOG04270	arCOG04270
arCOG04277	200	26	46.2	73	36.5	195	131	326	arCOG04277			arCOG04277		Baldrarchaeota	0.953897	Hodarchaeota	0.153627	arCOG04277	arCOG04277
arCOG04287	189	26	38.5	74	39.2	113	152	265	arCOG04287			arCOG04287		Korarchaeia	0.703931	Nitrososphaeria	0.653546
arCOG04288	192	26	23.1	47	24.5	7	13	20	arCOG04288	arCOG04288	arCOG04288			Korarchaeia	0.572819	Njordarchaeota	0.353822		arCOG04288
arCOG04289	197	26	26.9	46	23.4	23	9	32	arCOG04289	arCOG04289	arCOG04289			Heimdallarchaeota	0.645155	Borrarchaeota	0.380201		arCOG04289
arCOG04299	64	12	33.3	27	42.2									NA	NA	Nitrososphaeria	0.732554
arCOG04301	93	21	33.3	46	49.5									NA	NA	Methanomethylicia	0.734498
arCOG04302	200	25	36	60	30	87	77	164	arCOG04302	arCOG04302				Thermoproteia	1	Nitrososphaeria	0.368518
arCOG04303	135	23	34.8	61	45.2	83	199	282	arCOG04303			arCOG04303		NA	NA	Thermoproteia	0.894718
arCOG04308	186	25	36	54	29	88	62	150	arCOG04308	arCOG04308				Thermoproteia	0.984052	EX4484-205	0.293994
arCOG04312	199	26	46.2	87	43.7	196	189	385	arCOG04312			arCOG04312	arCOG04312	EX4484-205	0.835734	Thermoproteia	0.272758
arCOG04314	194	25	48	80	41.2	204	171	375	arCOG04314			arCOG04314	arCOG04314	Nitrososphaeria	0.498253	Thermoproteia	0.445716		arCOG04314
arCOG04318	171	26	38.5	52	30.4	114	81	195	arCOG04318	arCOG04318				Nitrososphaeria	0.576601	Thermoproteia	0.438105
arCOG04372	198	26	38.5	69	34.8	115	121	236	arCOG04372	arCOG04372				Hodarchaeota	0.561278	Bathyarchaeia	0.321303
arCOG04414	180	25	56	111	61.7	237	239	476	arCOG04414			arCOG04414	arCOG04414	Baldrarchaeota	0.51802	Nitrososphaeria	0.362874
arCOG04426	166	26	57.7	112	67.5	239	241	480	arCOG04426			arCOG04426	arCOG04426	Thermoproteia	0.822627	Thermoproteia	0.537203
arCOG04428	142	26	30.8	76	53.5	46	228	274	arCOG04428			arCOG04428		Thermoproteia	0.943489	Thermoproteia	0.662339
arCOG04473	196	26	50	88	44.9	224	195	419	arCOG04473			arCOG04473	arCOG04473	Korarchaeia	0.867846	Njordarchaeota	0.318174
arCOG05200	4	3		3	75									NA	NA	NA	NA
arCOG05763	90	20	45	50	55.6									NA	NA	NA	NA
arCOG05836	82	19	31.6	35	42.7									NA	NA	NA	NA
arCOG10124	207	26	57.7	87	42	240	177	417	arCOG10124			arCOG10124	arCOG10124	Nitrososphaeria	0.177162	Bathyarchaeia	0.934447
arCOG15272	202	26	30.8	47	23.3	47	8	55	arCOG15272	arCOG15272	arCOG15272			Hodarchaeota	0.649982	Thermoproteia	0.722143
cog.000601	206	26	38.5	69	33.5	116	105	221	cog.000601	cog.000601				Lokiarchaeota	0.57103	QMWL01	0.238347
cog.000635	108	22	50	63	58.3	225	236	461	cog.000635			cog.000635	cog.000635	Kariarchaeota	0.261209	Thermoproteia	0.327657
cog.000665	192	24	37.5	84	43.8	91	190	281	cog.000665			cog.000665		Thermococci	0.446667	Heimdallarchaeota	0.360735
cog.000666	42	13	23.1	18	42.9									Hodarchaeota	0.401281	NA	NA
cog.000673	74	19	52.6	40	54.1									Thermoproteia	0.803808	Bathyarchaeia	0.65819
cog.000691	124	20	45	43	34.7	168	120	288	cog.000691			cog.000691		Thermoproteia	0.7524	Nitrososphaeria	0.543347
cog.000780	209	26	34.6	58	27.8	80	46	126	cog.000780	cog.000780	cog.000780			Korarchaeia	0.394479	Njordarchaeota	0.391074
cog.000858	209	26	38.5	58	27.8	117	47	164	cog.000858	cog.000858				Hermodarchaeota	0.595867	Thermoproteia	0.170402
cog.000877	190	25	24	41	21.6	8	3	11	cog.000877	cog.000877	cog.000877			Korarchaeia	0.656167	Baldrarchaeota	0.38117
cog.000902	205	26	46.2	79	38.5	197	147	344	cog.000902			cog.000902	cog.000902	Thermoproteia	0.551393	Hodarchaeota	0.2492
cog.000914	192	26	15.4	41	21.4	2	2	4	cog.000914	cog.000914	cog.000914			Thermoproteia	0.7	Baldrarchaeota	0.323586
cog.001038	110	25	28	40	36.4	25	128	153	cog.001038	cog.001038				Thermoproteia	0.548751	Baldrarchaeota	0.545922
TIGR00233	207	26	50	100	48.3	226	212	438	TIGR00233			TIGR00233	TIGR00233	Thermoproteia	0.558646	Nitrososphaeria	0.249693
TIGR00396	209	27	51.9	89	42.6	229	182	411	TIGR00396			TIGR00396	TIGR00396	FreyORJordarchaeota	0.200702	Baldrarchaeota	0.294571
TIGR00432	189	26	30.8	45	23.8	48	11	59	TIGR00432	TIGR00432	TIGR00432			Hodarchaeota	0.957485	Bathyarchaeia	0.676109
TIGR00959	211	26	46.2	62	29.4	198	70	268	TIGR00959			TIGR00959		Lokiarchaeota	0.203911	Nitrososphaeria	0.561717
TIGR01040	179	26	34.6	56	31.3	81	85	166	TIGR01040	TIGR01040				Bathyarchaeia	0.989229	Thermoproteia	0.478388
TIGR01042	179	26	26.9	59	33	24	98	122	TIGR01042	TIGR01042	TIGR01042			Bathyarchaeia	0.98035	Methanomethylicia	0.223938
TIGR03676	202	26	30.8	56	27.7	49	44	93	TIGR03676	TIGR03676	TIGR03676			Thermoproteia	0.276526	Thermoproteia	0.40486	TIGR03676	TIGR03676
